# Supplementary material for: A Plasma Proteomic Signature of Skeletal Muscle Mitochondrial Function
Source: Int J Mol Sci. 2020 Dec 15;21(24):9540. doi: 10.3390/ijms21249540 (PMC7765442; doi:10.3390/ijms21249540)
Supplement: Supplementary file 1 [file ijms-21-09540-s001.zip]

Archive with 2 entries (2 files):
- BLSA_GESTALT_SOMAlogic_appendix1.docx
- Somamer_List.xlsx
