# Supplementary material for: A Plasma Proteomic Signature of Skeletal Muscle Mitochondrial Function
Source: Int J Mol Sci. 2020 Dec 15;21(24):9540. doi: 10.3390/ijms21249540 (PMC7765442; doi:10.3390/ijms21249540)
Supplement: Supplementary file 1 [file ijms-21-09540-s001.zip › Somamer_List.xlsx]

## Sheet: somamer_list
SeqId	SomaId	Target	UniProt	EntrezGeneID	EntrezGeneSymbol	Type	MultipleTargets
10336-3	SL019100	CHIP	Q9UNE7	10273	STUB1	Human Protein	N
10337-83	SL007136	CEBPB	P17676	1051	CEBPB	Human Protein	N
10339-48	SL001731	NSE	P09104	2026	ENO2	Human Protein	N
10342-55	SL019096	PIAS4	Q8N2W9	51588	PIAS4	Human Protein	N
10344-334	SL005173	IL-10 Ra	Q13651	3587	IL10RA	Human Protein	N
10346-5	SL007221	STAT3	P40763	6774	STAT3	Human Protein	N
10351-51	SL007108	IRF1	P10914	3659	IRF1	Human Protein	N
10356-21	SL000455	c-Jun	P05412	3725	JUN	Human Protein	N
10358-33	SL003755	Mcl-1	Q07820	4170	MCL1	Human Protein	N
10361-25	SL014684	OAS1	P00973	4938	OAS1	Human Protein	N
10362-35	SL002565	c-Myc	P01106	4609	MYC	Human Protein	N
10363-13	SL004097	SMAD3	P84022	4088	SMAD3	Human Protein	N
10364-6	SL004101	SMAD2	Q15796	4087	SMAD2	Human Protein	N
10365-132	SL005184	IL-23	P29460, Q9NPF7	3593 51561	IL12B IL23A	Human Protein	Y
10366-11	SL001728	PDGFRA	P16234	5156	PDGFRA	Human Protein	N
10367-62	SL001716	IL-12	P29459, P29460	3592 3593	IL12A IL12B	Human Protein	Y
10370-21	SL004396	STAT1	P42224	6772	STAT1	Human Protein	N
10372-18	SL007229	STAT6	P42226	6778	STAT6	Human Protein	N
10990-21	SL017128	LRRK2	Q5S007		LRRK2	Human Protein	N
11067-13	SL001791	Osteocalcin	P02818	632	BGLAP	Human Protein	N
11071-1	SL000481	IL-5	P05113	3567	IL5	Human Protein	N
11081-1	SL007151	GPDA	P21695	2819	GPD1	Human Protein	N
11089-7	SL000459	IgA	P01876 P01877	3493 3494	IGHA1 IGHA2	Human Protein	Y
11094-104	SL007361	LPPL	Q05315	1178	CLC	Human Protein	N
11096-57	SL018921	HEMK2	Q9Y5N5	29104	N6AMT1	Human Protein	N
11098-1	SL007953	PDXK	O00764	8566	PDXK	Human Protein	N
11101-18	SL004489	TLR4	O00206	7099	TLR4	Human Protein	N
11102-22	SL012561	REG4	Q9BYZ8	83998	REG4	Human Protein	N
11103-24	SL000448	HSP 27	P04792	3315	HSPB1	Human Protein	N
11104-13	SL003340	YKL-40	P36222	1116	CHI3L1	Human Protein	N
11105-171	SL003650	Alpha enolase	P06733	2023	ENO1	Human Protein	N
11510-31	SL005699	Apo L1	O14791	8542	APOL1	Human Protein	N
11513-92	SL002722	CD38	P28907	952	CD38	Human Protein	N
11514-196	SL004557	CD59	P13987	966	CD59	Human Protein	N
11516-7	SL006131	FABPL	P07148	2168	FABP1	Human Protein	N
12060-28	SL004345	GDF-11	O95390	10220	GDF11	Human Protein	N
13088-397	SL000137	BTC	P35070	685	BTC	Human Protein	N
13089-6	SL003349	HIF-1a	Q16665	3091	HIF1A	Human Protein	N
13090-17	SL004827	S100A6	P06703	6277	S100A6	Human Protein	N
13093-6	SL005430	SECTM1	Q8WVN6	6398	SECTM1	Human Protein	N
13094-75	SL018509	RSPO3	Q9BXY4	84870	RSPO3	Human Protein	N
13095-51	SL005357	PSP	P05451	5967	REG1A	Human Protein	N
13097-11	SL003774	Apoptosis regulator Bcl-W	Q92843	599	BCL2L2	Human Protein	N
13098-93	SL003320	VEGF-D	O43915	2277	FIGF	Human Protein	N
13101-60	SL007631	SOST	Q9BQB4	50964	SOST	Human Protein	N
13102-1	SL012769	FAM3D	Q96BQ1	131177	FAM3D	Human Protein	N
13103-125	SL009328	CSH	P0DML2 P0DML3	1442 1443	CSH1 CSH2	Human Protein	Y
13104-32	SL008614	EFNB1	P98172	1947	EFNB1	Human Protein	N
13105-7	SL007311	SNP25	P60880	6616	SNAP25	Human Protein	N
13107-9	SL008402	LYPD3	O95274	27076	LYPD3	Human Protein	N
13109-82	SL008810	NEGR1	Q7Z3B1	257194	NEGR1	Human Protein	N
13111-79	SL007223	BCL6	P41182	604	BCL6	Human Protein	N
13112-179	SL009349	FSTL1	Q12841	11167	FSTL1	Human Protein	N
13113-7	SL002688	Osteopontin	P10451	6696	SPP1	Human Protein	N
13114-50	SL006230	Lumican	P51884	4060	LUM	Human Protein	N
13116-25	SL008931	CD177	Q8N6Q3	57126	CD177	Human Protein	N
13117-232	SL018256	CHKB	Q9Y259	1120	CHKB	Human Protein	N
13118-5	SL011888	SMOC1	Q9H4F8	64093	SMOC1	Human Protein	N
13119-26	SL004467	protein Z inhibitor	Q9UK55	51156	SERPINA10	Human Protein	N
13122-19	SL008360	FLRT2	O43155	23768	FLRT2	Human Protein	N
13123-3	SL008372	FLRT3	Q9NZU0	23767	FLRT3	Human Protein	N
13124-20	SL018587	ISLR2	Q6UXK2	57611	ISLR2	Human Protein	N
13125-45	SL000616	Vitronectin	P04004	7448	VTN	Human Protein	N
13126-52	SL008631	DSC2	Q02487	1824	DSC2	Human Protein	N
13129-40	SL007070	LDLR	P01130	3949	LDLR	Human Protein	N
13130-150	SL007272	HXK2	P52789	3099	HK2	Human Protein	N
13131-5	SL011180	HXK1	P19367	3098	HK1	Human Protein	N
13132-14	SL008522	SEM5A	Q13591	9037	SEMA5A	Human Protein	N
13133-73	SL007033	LTBP4	Q8N2S1	8425	LTBP4	Human Protein	N
14114-18	SL019019	PIANP	Q8IYJ0	196500	PIANP	Human Protein	N
14115-34	SL002782	Adrenomedullin	P35318	133	ADM	Human Protein	N
14116-129	SL004821	S100A4	P26447	6275	S100A4	Human Protein	N
14120-2	SL018629	RNF43	Q68DV7	54894	RNF43	Human Protein	N
14121-24	SL004159	TRAIL R4	Q9UBN6	8793	TNFRSF10D	Human Protein	N
14122-132	SL018971	ZNRF3	Q9ULT6	84133	ZNRF3	Human Protein	N
14123-34	SL017424	GI24	Q9H7M9		C10orf54	Human Protein	N
14124-6	SL004843	Ephrin-A2	O43921	1943	EFNA2	Human Protein	N
14125-5	SL004747	ApoM	O95445	55937	APOM	Human Protein	N
14127-240	SL001880	IFN-b	P01574	3456	IFNB1	Human Protein	N
14128-121	SL017106	IFN10	P01566	3446	IFNA10	Human Protein	N
14129-1	SL019978	IFNA7	P01567		IFNA7	Human Protein	N
14131-37	SL007274	EFNB2	P52799	1948	EFNB2	Human Protein	N
14132-21	SL020171	HHLA2	Q9UM44		HHLA2	Human Protein	N
14133-93	SL000145	IL-1 sRII	P27930	7850	IL1R2	Human Protein	N
14134-49	SL015046	AMGO2	Q86SJ2	347902	AMIGO2	Human Protein	N
14135-3	SL020172	RXFP1	Q9HBX9		RXFP1	Human Protein	N
14136-234	SL007696	C1QR1	Q9NPY3	22918	CD93	Human Protein	N
14139-16	SL007828	NRG4	Q8WWG1	145957	NRG4	Human Protein	N
14143-8	SL014983	H2B2E	Q16778	8349	HIST2H2BE	Human Protein	N
14144-3	SL019979	H2A3	Q7L7L0		HIST3H2A	Human Protein	N
14146-92	SL008158	H31	P68431	8350	HIST1H3A	Human Protein	N
14147-50	SL001802	IFN-g	P01579	3458	IFNG	Human Protein	N
14149-9	SL005179	IL-1F8	Q9NZH7	27177	IL36B	Human Protein	N
14150-7	SL005177	IL-1F6	Q9UHA7	27179	IL36A	Human Protein	N
14151-4	SL015510	UCRP	P05161	9636	ISG15	Human Protein	N
14153-8	SL004139	Ephrin-A3	P52797	1944	EFNA3	Human Protein	N
14156-33	SL004815	14-3-3 protein beta/alpha	P31946	7529	YWHAB	Human Protein	N
14157-21	SL004984	14-3-3E	P62258	7531	YWHAE	Human Protein	N
14158-17	SL003848	Annexin V	P08758	308	ANXA5	Human Protein	N
14583-49	SL004357	Myostatin	O14793	2660	MSTN	Human Protein	N
2182-54	SL000318	C4b	P0C0L4 P0C0L5	720 721	C4A C4B	Human Protein	Y
2190-55	SL002662	Coagulation Factor XI	P03951	2160	F11	Human Protein	N
2192-63	SL003168	CTACK	Q9Y4X3	10850	CCL27	Human Protein	N
2201-17	SL000403	Endostatin	P39060	80781	COL18A1	Human Protein	N
2211-9	SL000591	TIMP-1	P01033	7076	TIMP1	Human Protein	N
2212-69	SL000053	tPA	P00750	5327	PLAT	Human Protein	N
2247-20	SL004332	EG-VEGF	P58294	84432	PROK1	Human Protein	N
2278-61	SL000592	TIMP-2	P16035	7077	TIMP2	Human Protein	N
2333-72	SL000584	TGF-b1	P01137	7040	TGFB1	Human Protein	N
2358-19	SL003322	VEGF sR3	P35916	2324	FLT4	Human Protein	N
2381-52	SL000319	C5	P01031	727	C5	Human Protein	N
2418-55	SL000276	Apo E	P02649	348	APOE	Human Protein	N
2421-7	SL003951	BDNF	P23560	627	BDNF	Human Protein	N
2429-27	SL000324	C8	P07357,P07358,P07360	731 732 733	C8A C8B C8G	Human Protein	Y
2431-17	SL000345	Cathepsin G	P08311	1511	CTSG	Human Protein	N
2436-49	SL004016	CXCL16, soluble	Q9H2A7	58191	CXCL16	Human Protein	N
2441-2	SL004333	FGF-10	O15520	2255	FGF10	Human Protein	N
2443-10	SL004342	FGF-8B	P55075	2253	FGF8	Human Protein	N
2447-7	SL004066	GIIE	Q9NZK7	30814	PLA2G2E	Human Protein	N
2449-1	SL004182	GV	P39877	5322	PLA2G5	Human Protein	N
2468-62	SL000133	MIP-3a	P78556	6364	CCL20	Human Protein	N
2474-54	SL000573	SAP	P02743	325	APCS	Human Protein	N
2475-1	SL004010	SCF sR	P10721	3815	KIT	Human Protein	N
2480-58	SL003043	TIMP-3	P35625	7078	TIMP3	Human Protein	N
2500-2	SL004643	Angiopoietin-4	Q9Y264	51378	ANGPT4	Human Protein	N
2501-51	SL000055	Cadherin E	P12830	999	CDH1	Human Protein	N
2505-49	SL004144	GFRa-3	O60609	2676	GFRA3	Human Protein	N
2514-65	SL004142	Ephrin-B3	Q15768	1949	EFNB3	Human Protein	N
2515-14	SL004143	GFRa-2	O00451	2675	GFRA2	Human Protein	N
2516-57	SL003193	6Ckine	O00585	6366	CCL21	Human Protein	N
2524-56	SL003280	HMG-1	P09429	3146	HMGB1	Human Protein	N
2526-53	SL002539	OPG	O00300	4982	TNFRSF11B	Human Protein	N
2558-51	SL000300	b-Endorphin	P01189	5443	POMC	Human Protein	N
2567-5	SL003328	Factor I	P05156	3426	CFI	Human Protein	N
2571-12	SL000045	IGFBP-3	P17936	3486	IGFBP3	Human Protein	N
2578-67	SL000038	MCP-1	P13500	6347	CCL2	Human Protein	N
2579-17	SL000527	MMP-9	P14780	4318	MMP9	Human Protein	N
2580-83	SL001796	Myeloperoxidase	P05164	4353	MPO	Human Protein	N
2585-2	SL000546	PRL	P01236	5617	PRL	Human Protein	N
2597-8	SL000002	VEGF	P15692	7422	VEGFA	Human Protein	N
2598-9	SL004126	4-1BB	Q07011	3604	TNFRSF9	Human Protein	N
2599-51	SL003735	4-1BB ligand	P41273	8744	TNFSF9	Human Protein	N
2602-2	SL001996	Angiopoietin-2	O15123	285	ANGPT2	Human Protein	N
2603-61	SL003738	B7	P33681	941	CD80	Human Protein	N
2605-49	SL004180	CD30	P28908	943	TNFRSF8	Human Protein	N
2607-54	SL004692	CLF-1/CLC Complex	O75462 Q9UBD9	9244 23529	CRLF1 CLCF1	Human Protein	Y
2609-59	SL001777	Cystatin C	P01034	1471	CST3	Human Protein	N
2611-72	SL004136	Dtk	Q06418	7301	TYRO3	Human Protein	N
2612-5	SL004759	eIF-5	P55010	1983	EIF5	Human Protein	N
2614-28	SL004140	Ephrin-A4	P52798	1945	EFNA4	Human Protein	N
2615-60	SL004141	Ephrin-A5	P52803	1946	EFNA5	Human Protein	N
2616-23	SL000009	ERBB2	P04626	2064	ERBB2	Human Protein	N
2617-56	SL002519	ERBB3	P21860	2065	ERBB3	Human Protein	N
2618-10	SL003803	ERBB4	Q15303	2066	ERBB4	Human Protein	N
2619-72	SL001890	GA733-1 protein	P09758	4070	TACSTD2	Human Protein	N
2620-4	SL003872	gp130, soluble	P40189	3572	IL6ST	Human Protein	N
2622-18	SL004751	HO-2	P30519	3163	HMOX2	Human Protein	N
2625-53	SL017612	HSP 90a/b	P07900 P08238		HSP90AA1 HSP90AB1	Human Protein	Y
2630-12	SL004588	IL-1 R AcP	Q9NPH3	3556	IL1RAP	Human Protein	N
2631-50	SL004147	IL-10 Rb	Q08334	3588	IL10RB	Human Protein	N
2632-5	SL004148	IL-12 Rb1	P42701	3594	IL12RB1	Human Protein	N
2633-52	SL004149	IL-13 Ra1	P78552	3597	IL13RA1	Human Protein	N
2634-2	SL003307	IL-2 sRg	P31785	3561	IL2RG	Human Protein	N
2635-61	SL004646	Layilin	Q6UX15	143903	LAYN	Human Protein	N
2636-10	SL000509	Lymphotoxin b R	P36941	4055	LTBR	Human Protein	N
2637-77	SL004579	Macrophage mannose receptor	P22897	4360	MRC1	Human Protein	N
2638-12	SL004153	M-CSF R	P07333	1436	CSF1R	Human Protein	N
2640-3	SL004637	MSP R	Q04912	4486	MST1R	Human Protein	N
2642-4	SL004760	PAFAH beta subunit	P68402	5049	PAFAH1B2	Human Protein	N
2643-57	SL004183	P-Cadherin	P22223	1001	CDH3	Human Protein	N
2644-11	SL000551	PKC-A	P17252	5578	PRKCA	Human Protein	N
2645-54	SL000557	PKC-Z	Q05513	5590	PRKCZ	Human Protein	N
2647-66	SL003648	Rab GDP dissociation inhibitor beta	P50395	2665	GDI2	Human Protein	N
2649-77	SL003178	sICAM-3	P32942	3385	ICAM3	Human Protein	N
2652-15	SL002506	suPAR	Q03405	5329	PLAUR	Human Protein	N
2654-19	SL001992	TNF sR-I	P19438	7132	TNFRSF1A	Human Protein	N
2658-27	SL004639	TrkC	Q16288	4916	NTRK3	Human Protein	N
2665-26	SL004672	BCMA	Q02223	608	TNFRSF17	Human Protein	N
2666-53	SL004081	Bone proteoglycan II	P07585	1634	DCN	Human Protein	N
2668-70	SL000337	Calpain I	P07384 P04632	823 826	CAPN1 CAPNS1	Human Protein	Y
2670-67	SL000383	CK-MM	P06732	1158	CKM	Human Protein	N
2677-1	SL002644	ERBB1	P00533	1956	EGFR	Human Protein	N
2681-23	SL000441	HGF	P14210	3082	HGF	Human Protein	N
2682-68	SL000450	HSP 60	P10809	3329	HSPD1	Human Protein	N
2683-1	SL000456	iC3b	P01024	718	C3	Human Protein	N
2685-21	SL004676	IGFBP-5	P24593	3488	IGFBP5	Human Protein	N
2686-67	SL005172	IGFBP-6	P24592	3489	IGFBP6	Human Protein	N
2687-2	SL001947	MIA	Q16674	8190	MIA	Human Protein	N
2692-74	SL002528	NPS-PLA2	P14555	5320	PLA2G2A	Human Protein	N
2693-20	SL000530	OSM	P13725	5008	OSM	Human Protein	N
2695-25	SL001721	PECAM-1	P16284	5175	PECAM1	Human Protein	N
2696-87	SL004685	Persephin	O60542	5623	PSPN	Human Protein	N
2697-7	SL003041	PF-4	P02776	5196	PF4	Human Protein	N
2700-56	SL000049	Protein S	P07225	5627	PROS1	Human Protein	N
2704-74	SL004364	TACI	O14836	23495	TNFRSF13B	Human Protein	N
2705-5	SL003197	TECK	O15444	6370	CCL25	Human Protein	N
2706-69	SL000590	Thyroxine-Binding Globulin	P05543	6906	SERPINA7	Human Protein	N
2708-54	SL004326	TNFSF18	Q9UNG2	8995	TNFSF18	Human Protein	N
2711-6	SL005153	CNTFR alpha	P26992	1271	CNTFR	Human Protein	N
2714-78	SL003334	EMAP-2	Q12904	9255	AIMP1	Human Protein	N
2715-25	SL005159	EPO-R	P19235	2057	EPOR	Human Protein	N
2719-3	SL004591	G-CSF-R	Q99062	1441	CSF3R	Human Protein	N
2723-9	SL005178	IL-1F7	Q9NZH6	27178	IL37	Human Protein	N
2728-62	SL000497	Laminin	P25391, P07942, P11047	284217 3912 3915	LAMA1 LAMB1 LAMC1	Human Protein	Y
2730-58	SL005199	MICA	Q29983	4276	MICA	Human Protein	N
2731-29	SL000528	NADPH-P450 Oxidoreductase	P16435	5447	POR	Human Protein	N
2732-58	SL005235	NANOG	Q9H9S0	79923	NANOG	Human Protein	N
2734-49	SL005206	NKp44	O95944	9436	NCR2	Human Protein	N
2737-22	SL005236	NovH	P48745	4856	NOV	Human Protein	N
2741-22	SL005217	Siglec-6	O43699	946	SIGLEC6	Human Protein	N
2742-68	SL005218	Siglec-7	Q9Y286	27036	SIGLEC7	Human Protein	N
2743-5	SL005220	Sonic Hedgehog	Q15465	6469	SHH	Human Protein	N
2744-57	SL000467	IgG	P01857	3500 3501 3502 3503 50802 3535	IGHG1 IGHG2 IGHG3 IGHG4 IGK@ IGL@	Human Protein	N
2746-56	SL005226	TSLP R	Q9HC73	64109	CRLF2	Human Protein	N
2747-3	SL005229	ULBP-3	Q9BZM4	79465	ULBP3	Human Protein	N
2748-3	SL001938	Activin A	P08476	3624	INHBA	Human Protein	N
2750-3	SL000019	Apo A-I	P02647	335	APOA1	Human Protein	N
2751-16	SL004589	Azurocidin	P20160	566	AZU1	Human Protein	N
2752-62	SL004329	BMP-14	P43026	8200	GDF5	Human Protein	N
2753-2	SL000309	C1q	P02745 P02746 P02747	712 713 714	C1QA C1QB C1QC	Human Protein	Y
2754-50	SL000312	C3	P01024	718	C3	Human Protein	N
2755-8	SL003220	C3adesArg	P01024	718	C3	Human Protein	N
2760-2	SL004752	DRR1	O95990	11170	FAM107A	Human Protein	N
2761-49	SL004336	FGF-18	O76093	8817	FGF18	Human Protein	N
2762-30	SL004337	FGF-19	O95750	9965	FGF19	Human Protein	N
2763-66	SL004338	FGF-20	Q9NP95	26281	FGF20	Human Protein	N
2764-20	SL003849	FGF9	P31371	2254	FGF9	Human Protein	N
2765-4	SL021043	GDF-11/8	O95390 O14793		GDF11 MSTN	Human Protein	Y
2768-56	SL000440	Hemopexin	P02790	3263	HPX	Human Protein	N
2770-51	SL003176	I-309	P22362	6346	CCL1	Human Protein	N
2771-35	SL000462	IGFBP-1	P08833	3484	IGFBP1	Human Protein	N
2773-50	SL001717	IL-10	P22301	3586	IL10	Human Protein	N
2774-10	SL000474	IL-16	Q14005	3603	IL16	Human Protein	N
2775-54	SL004352	IL-17F	Q96PD4	112744	IL17F	Human Protein	N
2778-10	SL004347	IL-22	Q9GZX6	50616	IL22	Human Protein	N
2780-35	SL000496	Lactoferrin	P02788	4057	LTF	Human Protein	N
2781-63	SL004356	LAG-1	Q8NHW4	388372	CCL4L1	Human Protein	N
2783-18	SL004355	LD78-beta	P16619	414062	CCL3L1	Human Protein	N
2785-15	SL000515	MCP-2	P80075	6355	CCL8	Human Protein	N
2788-55	SL000524	MMP-3	P08254	4314	MMP3	Human Protein	N
2789-26	SL000525	MMP-7	P09237	4316	MMP7	Human Protein	N
2790-54	SL003191	NAP-2	P02775	5473	PPBP	Human Protein	N
2794-60	SL000581	SOD	P00441	6647	SOD1	Human Protein	N
2796-62	SL000424	Fibrinogen	P02671 P02675 P02679	2243 2244 2266	FGA FGB FGG	Human Protein	Y
2797-56	SL000020	Apo B	P04114	338	APOB	Human Protein	N
2805-6	SL004415	ACE2	Q9BYF1	59272	ACE2	Human Protein	N
2806-49	SL004128	Activin RIB	P36896	91	ACVR1B	Human Protein	N
2809-25	SL004625	ADAMTS-4	O75173	9507	ADAMTS4	Human Protein	N
2811-27	SL001995	Angiopoietin-1	Q15389	284	ANGPT1	Human Protein	N
2813-11	SL006924	ART	O00253	181	AGRP	Human Protein	N
2816-50	SL001902	BCAM	P50895	4059	BCAM	Human Protein	N
2819-23	SL002081	Cadherin-5	P33151	1003	CDH5	Human Protein	N
2822-56	SL004726	CD97	P48960	976	CD97	Human Protein	N
2823-7	SL004704	COMMD7	Q86VX2	149951	COMMD7	Human Protein	N
2826-53	SL004644	EDA	Q92838	1896	EDA	Human Protein	N
2827-23	SL000427	Fractalkine/CX3CL-1	P78423	6376	CX3CL1	Human Protein	N
2828-82	SL004645	HAI-1	O43278	6692	SPINT1	Human Protein	N
2829-19	SL006915	IL-27	Q8NEV9 Q14213	246778 10148	IL27 EBI3	Human Protein	Y
2831-29	SL002763	Kallikrein 11	Q9UBX7	11012	KLK11	Human Protein	N
2833-20	SL003800	Kallikrein 4	Q9Y5K2	9622	KLK4	Human Protein	N
2834-54	SL003915	kallikrein 8	O60259	11202	KLK8	Human Protein	N
2835-1	SL004301	Ku70	P12956	2547	XRCC6	Human Protein	N
2836-68	SL000695	Lipocalin 2	P80188	3934	LCN2	Human Protein	N
2837-3	SL000134	Met	P08581	4233	MET	Human Protein	N
2838-53	SL003332	MMP-17	Q9ULZ9	4326	MMP17	Human Protein	N
2839-2	SL004649	OX40 Ligand	P23510	7292	TNFSF4	Human Protein	N
2841-13	SL004650	sFRP-3	Q92765	2487	FRZB	Human Protein	N
2843-13	SL001897	SPINT2	O43291	10653	SPINT2	Human Protein	N
2844-53	SL003199	sTie-1	P35590	7075	TIE1	Human Protein	N
2846-24	SL000605	Ubiquitin+1	P62979	6233	RPS27A	Human Protein	N
2848-2	SL004652	WIF-1	Q9Y5W5	11197	WIF1	Human Protein	N
2849-49	SL004768	AIF1	P55008	199	AIF1	Human Protein	N
2851-63	SL000320	C5a	P01031	727	C5	Human Protein	N
2853-68	SL006911	CHK1	O14757	1111	CHEK1	Human Protein	N
2855-49	SL000409	ERK-1	P27361	5595	MAPK3	Human Protein	N
2857-70	SL006914	Glucocorticoid receptor	P04150	2908	NR3C1	Human Protein	N
2858-29	SL004725	Hat1	O14929	8520	HAT1	Human Protein	N
2859-69	SL004723	HDAC8	Q9BY41	55869	HDAC8	Human Protein	N
2860-19	SL004718	Karyopherin-a2	P52292	3838	KPNA2	Human Protein	N
2864-2	SL003793	MEK1	Q02750	5604	MAP2K1	Human Protein	N
2865-77	SL004724	MOZ	Q92794	7994	KAT6A	Human Protein	N
2869-68	SL000554	PKC-D	Q05655	5580	PRKCD	Human Protein	N
2870-29	SL004009	RAC1	P63000	5879	RAC1	Human Protein	N
2871-73	SL006922	RAD51	Q06609	5888	RAD51	Human Protein	N
2875-15	SL006923	TBP	P20226	6908	TBP	Human Protein	N
2876-74	SL004305	Topoisomerase I	P11387	7150	TOP1	Human Protein	N
2877-3	SL004306	UBC9	P63279	7329	UBE2I	Human Protein	N
2878-66	SL006372	YES	P07947	7525	YES1	Human Protein	N
2879-9	SL000248	a1-Antichymotrypsin	P01011	12	SERPINA3	Human Protein	N
2888-49	SL000323	C7	P10643	730	C7	Human Protein	N
2889-37	SL002783	Cardiotrophin-1	Q16619	1489	CTF1	Human Protein	N
2890-59	SL003303	CCL28	Q9NRJ3	56477	CCL28	Human Protein	N
2891-1	SL004330	CD22	P20273	933	CD22	Human Protein	N
2900-53	SL003329	HCC-1	Q16627	6358	CCL14	Human Protein	N
2906-55	SL000480	IL-4	P05112	3565	IL4	Human Protein	N
2911-27	SL002621	Midkine	P21741	4192	MDK	Human Protein	N
2913-1	SL003302	MPIF-1	P55773	6368	CCL23	Human Protein	N
2915-6	SL000131	PCNA	P12004	5111	PCNA	Human Protein	N
2917-3	SL002541	sRANKL	O14788	8600	TNFSF11	Human Protein	N
2925-9	SL000006	PAI-1	P05121	5054	SERPINE1	Human Protein	N
2937-10	SL004668	Apo E3	P02649	348	APOE	Human Protein	N
2938-55	SL004669	Apo E4	P02649	348	APOE	Human Protein	N
2939-10	SL004670	Artemin	Q5T4W7	9048	ARTN	Human Protein	N
2942-50	SL000396	Cytochrome c	P99999	54205	CYCS	Human Protein	N
2943-5	SL000398	Cytochrome P450 3A4	P08684	1576	CYP3A4	Human Protein	N
2944-66	SL005156	DAN	P41271	4681	NBL1	Human Protein	N
2945-25	SL000007	ER	P03372	2099	ESR1	Human Protein	N
2946-52	SL003327	Factor D	P00746	1675	CFD	Human Protein	N
2948-58	SL005168	Growth hormone receptor	P10912	2690	GHR	Human Protein	N
2949-6	SL004067	GX	O15496	8399	PLA2G10	Human Protein	N
2950-57	SL005171	IGFBP-4	P22692	3487	IGFBP4	Human Protein	N
2952-75	SL000047	IGF-I	P05019	3479	IGF1	Human Protein	N
2953-31	SL000506	Luteinizing hormone	P01215, P01229	1081 3972	CGA LHB	Human Protein	Y
2960-66	SL003192	Properdin	P27918	5199	CFP	Human Protein	N
2961-1	SL000048	Protein C	P04070	5624	PROC	Human Protein	N
2962-50	SL002561	PTHrP	P12272	5744	PTHLH	Human Protein	N
2966-65	SL004362	SCGF-beta	Q9Y240	6320	CLEC11A	Human Protein	N
2967-8	SL001720	VCAM-1	P19320	7412	VCAM1	Human Protein	N
2968-61	SL004686	TNFSF15	O95150	9966	TNFSF15	Human Protein	N
2969-11	SL004851	ALK-1	P37023	94	ACVRL1	Human Protein	N
2970-60	SL000136	AREG	P15514	374	AREG	Human Protein	N
2972-57	SL004078	BMP-7	P18075	655	BMP7	Human Protein	N
2973-15	SL000668	CD36 ANTIGEN	P16671	948	CD36	Human Protein	N
2974-61	SL004855	contactin-1	Q12860	1272	CNTN1	Human Protein	N
2975-19	SL002655	CTGF	P29279	1490	CTGF	Human Protein	N
2976-58	SL004856	Desmoglein-1	Q02413	1828	DSG1	Human Protein	N
2977-7	SL004872	EDAR	Q9UNE0	10913	EDAR	Human Protein	N
2979-8	SL003169	ENA-78	P42830	6374	CXCL5	Human Protein	N
2981-9	SL005160	ESAM	Q96AP7	90952	ESAM	Human Protein	N
2982-82	SL005165	Galectin-4	P56470	3960	LGALS4	Human Protein	N
2985-35	SL003173	Gro-a	P09341	2919	CXCL1	Human Protein	N
2986-49	SL017610	Gro-b/g	P19876 P19875		CXCL3 CXCL2	Human Protein	Y
2987-37	SL005256	Histone H1.2	P16403	3006	HIST1H1C	Human Protein	N
2988-57	SL005170	ICOS	Q9Y6W8	29851	ICOS	Human Protein	N
2991-9	SL001997	IL-1 sRI	P14778	3554	IL1R1	Human Protein	N
2992-59	SL004850	IL-17 sR	Q96F46	23765	IL17RA	Human Protein	N
2993-1	SL004861	IL-18 Rb	O95256	8807	IL18RAP	Human Protein	N
2994-71	SL004875	IL-1Rrp2	Q9HB29	8808	IL1RL2	Human Protein	N
2997-8	SL005193	JAM-B	P57087	58494	JAM2	Human Protein	N
2998-53	SL005194	JAM-C	Q9BX67	83700	JAM3	Human Protein	N
2999-6	SL005196	LSAMP	Q13449	4045	LSAMP	Human Protein	N
3000-66	SL004516	MBL	P11226	4153	MBL2	Human Protein	N
3003-29	SL005205	NKp30	O14931	259197	NCR3	Human Protein	N
3004-67	SL004862	PD-L2	Q9BQ51	80380	PDCD1LG2	Human Protein	N
3005-5	SL004939	PTP-1B	P18031	5770	PTPN1	Human Protein	N
3007-7	SL005219	Siglec-9	Q9Y336	27180	SIGLEC9	Human Protein	N
3009-3	SL005059	TGF-b R III	Q03167	7049	TGFBR3	Human Protein	N
3010-53	SL004687	TSLP	Q969D9	85480	TSLP	Human Protein	N
3022-4	SL000384	CTLA-4	P16410	1493	CTLA4	Human Protein	N
3024-18	SL000250	a2-Antiplasmin	P08697	5345	SERPINF2	Human Protein	N
3025-50	SL000004	bFGF	P09038	2247	FGF2	Human Protein	N
3026-5	SL000338	Calpastatin	P20810	831	CAST	Human Protein	N
3028-36	SL003301	Ck-b-8-1	P55773	6368	CCL23	Human Protein	N
3029-52	SL005157	DC-SIGN	Q9NNX6	30835	CD209	Human Protein	N
3030-3	SL005158	DC-SIGNR	Q9H2X3	10332	CLEC4M	Human Protein	N
3032-11	SL000428	FSH	P01215, P01225	1081 2488	CGA FSHB	Human Protein	Y
3033-57	SL005164	Galectin-2	P05162	3957	LGALS2	Human Protein	N
3034-1	SL004271	GFAP	P14136	2670	GFAP	Human Protein	N
3035-80	SL004354	IL-19	Q9UHD0	29949	IL19	Human Protein	N
3037-62	SL001795	IL-1b	P01584	3553	IL1B	Human Protein	N
3038-9	SL003326	I-TAC	O14625	6373	CXCL11	Human Protein	N
3040-59	SL000519	MIP-1a	P10147	6348	CCL3	Human Protein	N
3041-55	SL008416	MRC2	Q9UBG0	9902	MRC2	Human Protein	N
3042-7	SL000164	Myoglobin	P02144	4151	MB	Human Protein	N
3043-49	SL000532	ON	P09486	6678	SPARC	Human Protein	N
3044-3	SL003323	PARC	P55774	6362	CCL18	Human Protein	N
3045-72	SL002704	PTN	P21246	5764	PTN	Human Protein	N
3046-31	SL004260	resistin	Q9HD89	56729	RETN	Human Protein	N
3049-61	SL000603	Trypsin	P07477	5644	PRSS1	Human Protein	N
3050-7	SL000017	vWF	P04275	7450	VWF	Human Protein	N
3052-8	SL000633	Fas ligand, soluble	P48023	356	FASLG	Human Protein	N
3053-49	SL004343	Flt3 ligand	P49771	2323	FLT3LG	Human Protein	N
3054-3	SL000437	Haptoglobin, Mixed Type	P00738	3240	HP	Human Protein	N
3055-54	SL003308	IL-4 sR	P24394	3566	IL4R	Human Protein	N
3056-11	SL005204	NKG2D	P26718	22914	KLRK1	Human Protein	N
3057-55	SL004689	WISP-1	O95388	8840	WISP1	Human Protein	N
3059-50	SL004327	BAFF	Q9Y275	10673	TNFSF13B	Human Protein	N
3060-43	SL000325	C9	P02748	735	C9	Human Protein	N
3061-61	SL000343	Cathepsin B	P07858	1508	CTSB	Human Protein	N
3065-65	SL004339	FGF-5	P12034	2250	FGF5	Human Protein	N
3066-12	SL003744	Galectin-3	P17931	3958	LGALS3	Human Protein	N
3067-67	SL005234	GDF-9	O60383	2661	GDF9	Human Protein	N
3069-52	SL000468	IgM	P01871	3507 3512 50802 3535	IGHM IGJ IGK@ IGL@	Human Protein	N
3070-1	SL000478	IL-2	P60568	3558	IL2	Human Protein	N
3072-4	SL001718	IL-13	P35225	3596	IL13	Human Protein	N
3073-51	SL002508	IL-18 BPa	O95998	10068	IL18BP	Human Protein	N
3074-6	SL003309	LBP	P18428	3929	LBP	Human Protein	N
3077-66	SL003324	Coagulation Factor Xa	P00742	2159	F10	Human Protein	N
3078-1	SL002640	PlGF	P49763	5228	PGF	Human Protein	N
3079-62	SL005152	TIG2	Q99969	5919	RARRES2	Human Protein	N
3081-70	SL005227	ULBP-1	Q9BZM6	80329	ULBP1	Human Protein	N
3082-9	SL005228	ULBP-2	Q9BZM5	80328	ULBP2	Human Protein	N
3083-71	SL005233	XEDAR	Q9HAV5	60401	EDA2R	Human Protein	N
3091-70	SL004771	Aurora kinase A	O14965	6790	AURKA	Human Protein	N
3115-64	SL006918	MK01	P28482	5594	MAPK1	Human Protein	N
3122-6	SL003733	SMAC	Q9NR28	56616	DIABLO	Human Protein	N
3132-1	SL004486	VEGF-C	P49767	7424	VEGFC	Human Protein	N
3143-3	SL002524	sCD4	P01730	920	CD4	Human Protein	N
3151-6	SL003305	IL-2 sRa	P01589	3559	IL2RA	Human Protein	N
3152-57	SL001800	TNF sR-II	P20333	7133	TNFRSF1B	Human Protein	N
3166-92	SL005215	Siglec-3	P20138	945	CD33	Human Protein	N
3168-8	SL004626	ADAMTS-5	Q9UNA0	11096	ADAMTS5	Human Protein	N
3169-70	SL010368	IDUA	P35475	3425	IDUA	Human Protein	N
3170-6	SL007261	AMPM2	P50579	10988	METAP2	Human Protein	N
3171-57	SL004469	amyloid precursor protein	P05067	351	APP	Human Protein	N
3172-28	SL008956	ARSB	P15848	411	ARSB	Human Protein	N
3173-49	SL008611	ASAHL	Q02083	27163	NAAA	Human Protein	N
3174-2	SL008421	ATS1	Q9UHI8	9510	ADAMTS1	Human Protein	N
3175-51	SL006610	ATS13	Q76LX8	11093	ADAMTS13	Human Protein	N
3177-49	SL010369	Carbonic Anhydrase IV	P22748	762	CA4	Human Protein	N
3178-5	SL007280	CATC	P53634	1075	CTSC	Human Protein	N
3179-51	SL009213	Cathepsin A	P10619	5476	CTSA	Human Protein	N
3181-50	SL004673	Cathepsin S	P25774	1520	CTSS	Human Protein	N
3182-38	SL010371	CD39	P49961	953	ENTPD1	Human Protein	N
3184-25	SL000358	Coagulation Factor VII	P08709	2155	F7	Human Protein	N
3186-2	SL002525	C2	P06681	717	C2	Human Protein	N
3187-52	SL007284	CRIS3	P54108	10321	CRISP3	Human Protein	N
3189-61	SL010372	Enterokinase	P98073	5651	TMPRSS15	Human Protein	N
3191-50	SL012783	WFKN1	Q96NZ8	117166	WFIKKN1	Human Protein	N
3192-3	SL002695	Glutamate carboxypeptidase	Q96KP4	55748	CNDP2	Human Protein	N
3194-36	SL008759	GPVI	Q9HCN6	51206	GP6	Human Protein	N
3195-50	SL000678	Granulysin	P22749	10578	GNLY	Human Protein	N
3196-6	SL008023	HPLN1	P10915	1404	HAPLN1	Human Protein	N
3197-70	SL007122	IDE	P14735	3416	IDE	Human Protein	N
3198-4	SL008639	IDS	P22304	3423	IDS	Human Protein	N
3199-54	SL003916	kallikrein 12	Q9UKR0	43849	KLK12	Human Protein	N
3200-49	SL003918	kallikrein 13	Q9UKR3	26085	KLK13	Human Protein	N
3201-49	SL003863	kallikrein 5	Q9Y337	25818	KLK5	Human Protein	N
3202-28	SL010393	KREM2	Q8NCW0	79412	KREMEN2	Human Protein	N
3204-2	SL007100	LKHA4	P09960	4048	LTA4H	Human Protein	N
3206-4	SL008904	LYVE1	Q9Y5Y7	10894	LYVE1	Human Protein	N
3208-2	SL006992	MATN3	O15232	4148	MATN3	Human Protein	N
3209-69	SL005437	MEPE	Q9NQ76	56955	MEPE	Human Protein	N
3210-1	SL010374	METAP1	P53582	23173	METAP1	Human Protein	N
3212-30	SL010375	ASAH2	Q9NR71	56624	ASAH2	Human Protein	N
3213-65	SL000640	Nidogen	P14543	4811	NID1	Human Protein	N
3216-2	SL005797	PIGR	P01833	5284	PIGR	Human Protein	N
3217-74	SL004457	Protease nexin I	P07093	5270	SERPINE2	Human Protein	N
3220-40	SL010378	RET	P07949	5979	RET	Human Protein	N
3221-54	SL003770	SARP-2	Q8N474	6422	SFRP1	Human Protein	N
3222-11	SL010379	Semaphorin 3A	Q14563	10371	SEMA3A	Human Protein	N
3232-28	SL004118	TrATPase	P13686	54	ACP5	Human Protein	N
3234-23	SL010390	URB	Q76M96	151887	CCDC80	Human Protein	N
3235-50	SL010391	WFKN2	Q8TEU8	124857	WFIKKN2	Human Protein	N
3280-49	SL004661	Aggrecan	P16112	176	ACAN	Human Protein	N
3281-19	SL006803	ANGL3	Q9Y5C1	27329	ANGPTL3	Human Protein	N
3283-21	SL006544	BGH3	Q15582	7045	TGFBI	Human Protein	N
3284-75	SL007804	BGN	P21810	633	BGN	Human Protein	N
3285-23	SL000310	C1r	P00736	715	C1R	Human Protein	N
3289-19	SL010449	Carbonic Anhydrase X	Q9NS85	56934	CA10	Human Protein	N
3290-50	SL008773	CD109	Q6YHK3	135228	CD109	Human Protein	N
3291-30	SL002706	CD23	P06734	2208	FCER2	Human Protein	N
3292-75	SL010450	CD48	P09326	962	CD48	Human Protein	N
3293-2	SL006108	CD5L	O43866	922	CD5L	Human Protein	N
3294-55	SL010451	CFC1	P0CG37	55997	CFC1	Human Protein	N
3296-92	SL008623	CNTN2	Q02246	6900	CNTN2	Human Protein	N
3298-52	SL010454	Contactin-4	Q8IWV2	152330	CNTN4	Human Protein	N
3299-29	SL010455	Contactin-5	O94779	53942	CNTN5	Human Protein	N
3302-58	SL007049	CYTF	O76096	8530	CST7	Human Protein	N
3303-23	SL004438	Cystatin M	Q15828	1474	CST6	Human Protein	N
3305-6	SL010457	DLL4	Q9NR61	54567	DLL4	Human Protein	N
3309-2	SL010459	FCG2A	P12318	2212	FCGR2A	Human Protein	N
3310-62	SL010460	FCG2B	P31994	2213	FCGR2B	Human Protein	N
3311-27	SL008609	FCG3B	O75015	2215	FCGR3B	Human Protein	N
3312-64	SL010461	FCGR1	P12314	2209	FCGR1A	Human Protein	N
3313-21	SL006542	FCN2	Q15485	2220	FCN2	Human Protein	N
3314-74	SL004858	GFRa-1	P56159	2674	GFRA1	Human Protein	N
3315-15	SL010463	GPC2	Q8N158	221914	GPC2	Human Protein	N
3316-58	SL004466	Heparin cofactor II	P05546	3053	SERPIND1	Human Protein	N
3317-33	SL004860	HTRA2	O43464	27429	HTRA2	Human Protein	N
3320-49	SL005087	IGFBP-7	Q16270	3490	IGFBP7	Human Protein	N
3321-2	SL007385	IL24	Q13007	11009	IL24	Human Protein	N
3322-52	SL010464	LRIG3	Q6UXM1	121227	LRIG3	Human Protein	N
3323-37	SL004610	LRP8	Q14114	7804	LRP8	Human Protein	N
3324-51	SL007674	LY9	Q9HBG7	4063	LY9	Human Protein	N
3325-2	SL010465	MATN2	O00339	4147	MATN2	Human Protein	N
3326-58	SL004805	Nectin-like protein 2	Q9BY67	23705	CADM1	Human Protein	N
3327-27	SL007673	NET4	Q9HB63	59277	NTN4	Human Protein	N
3329-14	SL004515	PGRP-S	O75594	8993	PGLYRP1	Human Protein	N
3331-8	SL010468	RGMB	Q6NW40	285704	RGMB	Human Protein	N
3332-57	SL010469	RGM-C	Q6ZVN8	148738	HFE2	Human Protein	N
3336-50	SL001998	TFPI	P10646	7035	TFPI	Human Protein	N
3339-33	SL007206	TSP2	P35442	7058	THBS2	Human Protein	N
3340-53	SL007207	TSP4	P35443	7060	THBS4	Human Protein	N
3341-33	SL006892	ABL1	P00519	25	ABL1	Human Protein	N
3343-1	SL005574	Aminoacylase-1	Q03154	95	ACY1	Human Protein	N
3344-60	SL000272	Antithrombin III	P01008	462	SERPINC1	Human Protein	N
3346-72	SL010520	AURKB	Q96GD4	9212	AURKB	Human Protein	N
3347-9	SL002792	BARK1	P25098	156	ADRBK1	Human Protein	N
3348-49	SL003994	BMP-1	P13497	649	BMP1	Human Protein	N
3350-53	SL010491	CAMK2A	Q9UQM7	815	CAMK2A	Human Protein	N
3351-1	SL010492	CAMK2B	Q13554	816	CAMK2B	Human Protein	N
3352-80	SL010288	Carbonic anhydrase 6	P23280	765	CA6	Human Protein	N
3356-50	SL004868	Carbonic anhydrase VII	P43166	766	CA7	Human Protein	N
3357-67	SL010495	CDK2/cyclin A	P24941 P20248	1017 890	CDK2 CCNA2	Human Protein	Y
3358-51	SL010496	CDK5/p35	Q00535 Q15078	1020 8851	CDK5 CDK5R1	Human Protein	Y
3359-11	SL010522	CDK8/cyclin C	P49336 P24863	1024 892	CDK8 CCNC	Human Protein	Y
3360-50	SL003726	Chk2	O96017	11200	CHEK2	Human Protein	N
3361-26	SL010610	CLC4K	Q9UJ71	50489	CD207	Human Protein	N
3362-61	SL009400	CRDL1	Q9BU40	91851	CHRDL1	Human Protein	N
3363-31	SL004781	CSK	P41240	1445	CSK	Human Protein	N
3364-76	SL006910	Cathepsin V	O60911	1515	CTSV	Human Protein	N
3365-7	SL010612	Dkk-4	Q9UBT3	27121	DKK4	Human Protein	N
3366-51	SL006550	ECM1	Q16610	1893	ECM1	Human Protein	N
3367-8	SL006777	FETUB	Q9UGM5	26998	FETUB	Human Protein	N
3373-5	SL004654	Granzyme H	P20718	2999	GZMH	Human Protein	N
3374-49	SL010499	HCK	P08631	3055	HCK	Human Protein	N
3376-49	SL010613	IL-17 RD	Q8NFM7	54756	IL17RD	Human Protein	N
3378-49	SL000064	Kallikrein 7	P49862	5650	KLK7	Human Protein	N
3379-29	SL007228	KPCI	P41743	5584	PRKCI	Human Protein	N
3381-24	SL010500	LYNB	P07948	4067	LYN	Human Protein	N
3387-1	SL010508	PAK3	O75914	5063	PAK3	Human Protein	N
3388-58	SL010510	PAK7	Q9P286	57144	PAK7	Human Protein	N
3389-7	SL000550	PCI	P05154	5104	SERPINA5	Human Protein	N
3390-72	SL010512	PIK3CA/PIK3R1	P42336 P27986	5290 5295	PIK3CA PIK3R1	Human Protein	Y
3391-10	SL007250	PK3CG	P48736	5294	PIK3CG	Human Protein	N
3392-68	SL017614	PKB a/b/g	P31749 P31751 Q9Y243	207 208 10000	AKT1 AKT2 AKT3	Human Protein	Y
3394-81	SL005258	PLK-1	P53350	5347	PLK1	Human Protein	N
3396-54	SL000565	Renin	P00797	5972	REN	Human Protein	N
3397-7	SL010616	SHP-2	Q06124	5781	PTPN11	Human Protein	N
3399-31	SL007560	STAB2	Q8WWQ8	55576	STAB2	Human Protein	N
3400-49	SL007747	TBK1	Q9UHD2	29110	TBK1	Human Protein	N
3401-8	SL005261	TCPTP	P17706	5771	PTPN2	Human Protein	N
3403-1	SL010617	TPSB2	P20231	64499	TPSB2	Human Protein	N
3404-51	SL010619	TPSG1	Q9NRR2	25823	TPSG1	Human Protein	N
3405-6	SL010529	UFC1	Q9Y3C8	51506	UFC1	Human Protein	N
3412-7	SL000104	Bcl-2	P10415	596	BCL2	Human Protein	N
3413-50	SL003703	BFL1	Q16548	597	BCL2A1	Human Protein	N
3414-40	SL006374	BMX	P51813	660	BMX	Human Protein	N
3415-61	SL004660	BSP	P21815	3381	IBSP	Human Protein	N
3416-2	SL010521	BTK	Q06187	695	BTK	Human Protein	N
3418-12	SL010490	CAMK1D	Q8IU85	57118	CAMK1D	Human Protein	N
3419-49	SL010493	CAMK2D	Q13557	817	CAMK2D	Human Protein	N
3420-21	SL004869	Carbonic anhydrase XIII	Q8N1Q1	377677	CA13	Human Protein	N
3421-54	SL004635	CD30 Ligand	P32971	944	TNFSF8	Human Protein	N
3422-4	SL010494	CDK1/cyclin B	P06493 P14635	983 891	CDC2 CCNB1	Human Protein	Y
3423-59	SL005250	Chymase	P23946	1215	CMA1	Human Protein	N
3427-63	SL007324	CSK21	P68400	1457	CSNK2A1	Human Protein	N
3431-54	SL004137	EphA1	P21709	2041	EPHA1	Human Protein	N
3432-21	SL010498	EPHA3	P29320	2042	EPHA3	Human Protein	N
3434-34	SL010349	FN1.3	P02751	2335	FN1	Human Protein	N
3435-53	SL010348	FN1.4	P02751	2335	FN1	Human Protein	N
3437-80	SL004636	Flt-3	P36888	2322	FLT3	Human Protein	N
3438-10	SL009324	FSTL3	O95633	10272	FSTL3	Human Protein	N
3440-7	SL004298	granzyme A	P12544	3001	GZMA	Human Protein	N
3441-64	SL017188	GSK-3 alpha/beta	P49840 P49841	2931 2932	GSK3A GSK3B	Human Protein	Y
3443-61	SL010523	HIPK3	Q9H422	10114	HIPK3	Human Protein	N
3445-53	SL004151	IL-15 Ra	Q13261	3601	IL15RA	Human Protein	N
3446-7	SL004152	IL-18 Ra	Q13478	8809	IL18R1	Human Protein	N
3447-64	SL000039	IL-8	P10145	3576	CXCL8	Human Protein	N
3448-13	SL004125	IR	P06213	3643	INSR	Human Protein	N
3449-58	SL004876	Kallistatin	P29622	5267	SERPINA4	Human Protein	N
3450-4	SL001797	Kallikrein 6	Q92876	5653	KLK6	Human Protein	N
3452-17	SL006916	LCK	P06239	3932	LCK	Human Protein	N
3453-87	SL006917	LYN	P07948	4067	LYN	Human Protein	N
3457-57	SL005084	Periostin	Q15063	10631	POSTN	Human Protein	N
3459-49	SL004155	PDGF Rb	P09619	5159	PDGFRB	Human Protein	N
3461-58	SL009089	PGCB	Q96GW7	63827	BCAN	Human Protein	N
3466-8	SL010513	PRKACA	P17612	5566	PRKACA	Human Protein	N
3469-74	SL010515	RPS6KA3	P51812	6197	RPS6KA3	Human Protein	N
3470-1	SL001945	sE-Selectin	P16581	6401	SELE	Human Protein	N
3471-49	SL010517	STK16	O75716	8576	STK16	Human Protein	N
3472-40	SL000582	Survivin	O15392	332	BIRC5	Human Protein	N
3473-78	SL005224	Thrombopoietin Receptor	P40238	4352	MPL	Human Protein	N
3474-19	SL002705	Thrombospondin-1	P07996	7057	THBS1	Human Protein	N
3477-63	SL005225	TrkA	P04629	4914	NTRK1	Human Protein	N
3479-71	SL006480	TRY3	P35030	5646	PRSS3	Human Protein	N
3480-7	SL008122	DUS3	P51452	1845	DUSP3	Human Protein	N
3481-87	SL011073	XPNPEP1	Q9NQW7	7511	XPNPEP1	Human Protein	N
3484-60	SL000271	Angiotensinogen	P01019	183	AGT	Human Protein	N
3485-28	SL000283	b2-Microglobulin	P61769	567	B2M	Human Protein	N
3486-58	SL000299	b-ECGF	P05230	2246	FGF1	Human Protein	N
3487-32	SL003167	BLC	O43927	10563	CXCL13	Human Protein	N
3488-64	SL000342	Catalase	P04040	847	CAT	Human Protein	N
3489-9	SL004331	CNTF	P26441	1270	CNTF	Human Protein	N
3494-71	SL004335	FGF-17	O60258	8822	FGF17	Human Protein	N
3495-15	SL003172	GCP-2	P80162	6372	CXCL6	Human Protein	N
3497-13	SL002075	IFN-aA	P01563	3440	IFNA2	Human Protein	N
3499-77	SL004350	IL-17B	Q9UHF5	27190	IL17B	Human Protein	N
3503-4	SL003179	Integrin a1b1	P56199, P05556	3672 3688	ITGA1 ITGB1	Human Protein	Y
3504-58	SL004536	LEAP-1	P81172	57817	HAMP	Human Protein	N
3505-6	SL000507	Lymphotoxin a1/b2	P01374, Q06643	4049 4050	LTA LTB	Human Protein	Y
3506-49	SL000508	Lymphotoxin a2/b1	P01374, Q06643	4049 4050	LTA LTB	Human Protein	Y
3508-78	SL003187	MDC	O00626	6367	CCL22	Human Protein	N
3509-1	SL003190	MIP-5	Q16663	6359	CCL15	Human Protein	N
3514-49	SL004008	Proteinase-3	P24158	5657	PRTN3	Human Protein	N
3516-60	SL004712	SDF-1	P48061	6387	CXCL12	Human Protein	N
3518-54	SL004015	TAFI	Q96IY4	1361	CPB2	Human Protein	N
3519-3	SL003196	TARC	Q92583	6361	CCL17	Human Protein	N
3520-58	SL000089	TGF-b3	P10600	7043	TGFB3	Human Protein	N
3521-16	SL000589	TSH	P01215 P01222	1081 12372	CGA TSHB	Human Protein	Y
3522-57	SL000615	Vasoactive Intestinal Peptide	P01282	7432	VIP	Human Protein	N
3534-14	SL003862	CD40 ligand, soluble	P29965	959	CD40LG	Human Protein	N
3535-84	SL004367	DKK1	O94907	22943	DKK1	Human Protein	N
3538-26	SL009216	dopa decarboxylase	P20711	1644	DDC	Human Protein	N
3554-24	SL004258	Adiponectin	Q15848	9370	ADIPOQ	Human Protein	N
3580-25	SL000249	a1-Antitrypsin	P01009	5265	SERPINA1	Human Protein	N
3581-53	SL000251	a2-HS-Glycoprotein	P02765	197	AHSG	Human Protein	N
3583-54	SL005392	Arylsulfatase A	P15289	410	ARSA	Human Protein	N
3585-54	SL009341	BASI	P35613	682	BSG	Human Protein	N
3587-53	SL007056	BMP10	O95393	27302	BMP10	Human Protein	N
3591-51	SL004865	Cadherin-6	P55285	1004	CDH6	Human Protein	N
3592-4	SL010489	CAMK1	Q14012	8536	CAMK1	Human Protein	N
3593-72	SL003711	Caspase-3	P42574	836	CASP3	Human Protein	N
3594-6	SL007121	CATE	P14091	1510	CTSE	Human Protein	N
3600-2	SL006029	Chitotriosidase-1	Q13231	1118	CHIT1	Human Protein	N
3601-54	SL008936	CHL1	O00533	10752	CHL1	Human Protein	N
3603-60	SL007640	CLC7A	Q9BXN2	64581	CLEC7A	Human Protein	N
3605-77	SL011049	MASP3	P48740	5648	MASP1	Human Protein	N
3606-2	SL004120	Discoidin domain receptor 2	Q16832	4921	DDR2	Human Protein	N
3607-71	SL009412	DKK3	Q9UBP4	27122	DKK3	Human Protein	N
3608-12	SL008916	DPP2	Q9UHL4	29952	DPP7	Human Protein	N
3611-70	SL004060	Endothelin-converting enzyme 1	P42892	1889	ECE1	Human Protein	N
3612-6	SL004845	EphB4	P54760	2050	EPHB4	Human Protein	N
3613-62	SL010462	FCN1	O00602	2219	FCN1	Human Protein	N
3616-3	SL008504	GNS	P15586	2799	GNS	Human Protein	N
3617-80	SL006512	HGFA	Q04756	3083	HGFAC	Human Protein	N
3620-67	SL007806	IL22RA1	Q8N6P7	58985	IL22RA1	Human Protein	N
3622-33	SL008909	LGMN	Q99538	5641	LGMN	Human Protein	N
3623-84	SL007059	LY86	O95711	9450	LY86	Human Protein	N
3624-3	SL011069	Marapsin	Q9BQR3	83886	PRSS27	Human Protein	N
3627-71	SL010376	MMEL2	Q495T6	79258	MMEL1	Human Protein	N
3628-3	SL010501	MP2K2	P36507	5605	MAP2K2	Human Protein	N
3629-60	SL006805	MRCKB	Q9Y5S2	9578	CDC42BPB	Human Protein	N
3630-27	SL004804	Nectin-like protein 1	Q8N126	57863	CADM3	Human Protein	N
3633-70	SL008193	NID2	Q14112	22795	NID2	Human Protein	N
3634-5	SL005491	OBCAM	Q14982	4978	OPCML	Human Protein	N
3635-76	SL010530	OCAD1	Q9NX40	54940	OCIAD1	Human Protein	N
3636-37	SL007327	OLR1	P78380	4973	OLR1	Human Protein	N
3640-14	SL005263	RAP	P30533	4043	LRPAP1	Human Protein	N
3642-4	SL008588	SLAF5	Q9UIB8	8832	CD84	Human Protein	N
3643-90	SL008760	SLIK1	Q96PX8	114798	SLITRK1	Human Protein	N
3644-5	SL010381	Soggy-1	Q9UK85	27120	DKKL1	Human Protein	N
3646-7	SL010518	TEC	P42680	7006	TEC	Human Protein	N
3647-49	SL018625	TLR4:MD-2 complex	O00206 Q9Y6Y9	7099 23643	TLR4 LY96	Human Protein	Y
3651-50	SL003201	VEGF sR2	P35968	3791	KDR	Human Protein	N
3654-27	SL007531	BMPER	Q8N8U9	168667	BMPER	Human Protein	N
3656-9	SL004864	Cadherin-12	P55289	1010	CDH12	Human Protein	N
3657-74	SL004720	Calcineurin B a	P63098	5534	PPP3R1	Human Protein	N
3666-17	SL006830	complement factor H-related 5	Q9BXR6	81494	CFHR5	Human Protein	N
3676-15	SL003679	IGF-II receptor	P11717	3482	IGF2R	Human Protein	N
3681-87	SL003919	kallikrein 14	Q9P0G3	43847	KLK14	Human Protein	N
3684-78	SL004580	Macrophage scavenger receptor	P21757	4481	MSR1	Human Protein	N
3685-53	SL010466	MFRP	Q9BY79	83552	MFRP	Human Protein	N
3707-12	SL000254	Albumin	P02768	213	ALB	Human Protein	N
3708-62	SL000252	a2-Macroglobulin	P01023	2	A2M	Human Protein	N
3709-4	SL000617	ALT	P24298	2875	GPT	Human Protein	N
3710-49	SL000268	Angiostatin	P00747	5340	PLG	Human Protein	N
3714-49	SL000382	CK-MB	P12277 P06732	1152 1158	CKB CKM	Human Protein	Y
3719-2	SL000076	p27Kip1	P46527	1027	CDKN1B	Human Protein	N
3723-1	SL000306	BNP-32	P16860	4879	NPPB	Human Protein	N
3727-35	SL011509	PYY	P10082	5697	PYY	Human Protein	N
3728-52	SL000570	Secretin	P09683	6343	SCT	Human Protein	N
3730-81	SL011448	TNR4	P43489	7293	TNFRSF4	Human Protein	N
3738-54	SL002684	CSF-1	P09603	1435	CSF1	Human Protein	N
3758-68	SL003974	Activated Protein C	P04070	5624	PROC	Human Protein	N
3761-4	SL000027	COX-2	P35354	5743	PTGS2	Human Protein	N
3766-51	SL004304	STX1a	Q16623	6804	STX1A	Human Protein	N
3773-15	SL003200	sTie-2	Q02763	7010	TEK	Human Protein	N
3795-6	SL004642	ADAM 9	Q13443	8754	ADAM9	Human Protein	N
3796-79	SL007642	ANGL4	Q9BY76	51129	ANGPTL4	Human Protein	N
3797-1	SL000638	Cadherin-2	P19022	1000	CDH2	Human Protein	N
3798-71	SL005508	Carbonic anhydrase 9	Q16790	768	CA9	Human Protein	N
3799-11	SL004867	Carbonic anhydrase III	P07451	761	CA3	Human Protein	N
3800-71	SL000377	CK-BB	P12277	1152	CKB	Human Protein	N
3802-50	SL007888	Cystatin-S	P01036	1472	CST4	Human Protein	N
3803-10	SL008382	CYTD	P28325	1473	CST5	Human Protein	N
3805-16	SL010458	Endocan	Q9NQ30	11082	ESM1	Human Protein	N
3806-55	SL004844	EphA5	P54756	2044	EPHA5	Human Protein	N
3807-1	SL007651	FGF23	Q9GZV9	8074	FGF23	Human Protein	N
3808-76	SL003990	FGFR-2	P21802	2263	FGFR2	Human Protein	N
3809-1	SL004063	FGFR-3	P22607	2261	FGFR3	Human Protein	N
3810-50	SL006912	FGR	P09769	2268	FGR	Human Protein	N
3813-3	SL006913	FYN	P06241	2534	FYN	Human Protein	N
3815-14	SL007620	IL-12 RB2	Q99665	3595	IL12RB2	Human Protein	N
3817-18	SL007358	KPCT	Q04759	5588	PRKCQ	Human Protein	N
3820-68	SL010503	MAPK2	P49137	9261	MAPKAPK2	Human Protein	N
3821-28	SL010504	MAPK5	Q8IW41	8550	MAPKAPK5	Human Protein	N
3822-54	SL004765	MAPKAPK3	Q16644	7867	MAPKAPK3	Human Protein	N
3823-9	SL010505	MATK	P42679	4145	MATK	Human Protein	N
3825-18	SL010502	MK08	P45983	5599	MAPK8	Human Protein	N
3827-22	SL010509	PAK6	Q9NQU5	56924	PAK6	Human Protein	N
3828-54	SL011071	PDGF-CC	Q9NRA1	56034	PDGFC	Human Protein	N
3831-21	SL003761	pTEN	P60484	5728	PTEN	Human Protein	N
3832-51	SL010514	PTK6	Q13882	5753	PTK6	Human Protein	N
3835-11	SL004492	TLR2	O60603	7097	TLR2	Human Protein	N
3836-51	SL010528	UFM1	P61960	51569	UFM1	Human Protein	N
3839-60	SL011629	AIP	O00170	9049	AIP	Human Protein	N
3844-2	SL004823	Cyclophilin A	P62937	5478	PPIA	Human Protein	N
3845-51	SL011530	DLRB1	Q9NP97	83658	DYNLRB1	Human Protein	N
3847-56	SL011532	ETHE1	O95571	23474	ETHE1	Human Protein	N
3848-14	SL003785	GAPDH, liver	P04406	2597	GAPDH	Human Protein	N
3852-19	SL000449	HSP 40	P25685	3337	DNAJB1	Human Protein	N
3853-56	SL008102	MDHC	P40925	4190	MDH1	Human Protein	N
3854-24	SL011631	NACA	Q13765	4666	NACA	Human Protein	N
3855-56	SL004919	Peroxiredoxin-1	Q06830	5052	PRDX1	Human Protein	N
3858-5	SL008063	PPAC	P24666	52	ACP1	Human Protein	N
3859-50	SL010973	PSA1	P25786	5682	PSMA1	Human Protein	N
3860-7	SL005630	PSA6	P60900	5687	PSMA6	Human Protein	N
3864-5	SL011528	RS7	P62081	6201	RPS7	Human Protein	N
3865-53	SL006919	RSK-like protein kinase	O75582	9252	RPS6KA5	Human Protein	N
3866-7	SL011529	SBDS	Q9Y3A5	51119	SBDS	Human Protein	N
3867-49	SL011630	SE6L2	Q6UXD5	26470	SEZ6L2	Human Protein	N
3868-8	SL011533	SGTA	O43765	6449	SGTA	Human Protein	N
3872-2	SL005679	TCTP	P13693	7178	TPT1	Human Protein	N
3873-51	SL000588	TMA	P07202	7173	TPO	Human Protein	N
3874-8	SL008157	UB2L3	P68036	7332	UBE2L3	Human Protein	N
3875-62	SL011549	ARI3A	Q99856	1820	ARID3A	Human Protein	N
3877-67	SL004938	CaMKK alpha	Q8N5S9	84254	CAMKK1	Human Protein	N
3879-50	SL011232	CDC37	Q16543	11140	CDC37	Human Protein	N
3881-49	SL003753	DLC8	P63167	8655	DYNLL1	Human Protein	N
3887-90	SL010927	IMB1	Q14974	3837	KPNB1	Human Protein	N
3888-8	SL009628	ING1	Q9UK53	3621	ING1	Human Protein	N
3889-64	SL006132	Lamin-B1	P20700	4001	LMNB1	Human Protein	N
3890-8	SL000493	LDH-H 1	P07195	3945	LDHB	Human Protein	N
3891-56	SL009629	MBD4	O95243	8930	MBD4	Human Protein	N
3893-64	SL001905	Mesothelin	Q13421	10232	MSLN	Human Protein	N
3894-15	SL005629	NAGK	Q9UJ70	55577	NAGK	Human Protein	N
3896-5	SL004820	Phosphoglycerate mutase 1	P18669	5223	PGAM1	Human Protein	N
3897-61	SL011709	PLPP	Q96GD0	57026	PDXP	Human Protein	N
3898-5	SL007266	PSD7	P51665	5713	PSMD7	Human Protein	N
3902-21	SL008808	SKP1	P63208	6500	SKP1	Human Protein	N
3903-49	SL005372	Sorting nexin 4	O95219	8723	SNX4	Human Protein	N
3905-62	SL008143	UBE2N	P61088	7334	UBE2N	Human Protein	N
4122-12	SL004119	discoidin domain receptor 1	Q08345	780	DDR1	Human Protein	N
4123-60	SL003171	FGF-4	P08620	2249	FGF4	Human Protein	N
4124-24	SL000451	HSP 70	P0DMV8	3303	HSPA1A	Human Protein	N
4125-52	SL003680	sRAGE	Q15109	177	AGER	Human Protein	N
4126-22	SL004511	BPI	P17213	671	BPI	Human Protein	N
4127-75	SL000322	C6	P13671	729	C6	Human Protein	N
4128-27	SL003104	Eotaxin-2	O00175	6369	CCL24	Human Protein	N
4129-72	SL000414	Factor B	P00751	629	CFB	Human Protein	N
4130-71	SL004340	FGF-6	P10767	2251	FGF6	Human Protein	N
4131-72	SL000426	Fibronectin	P02751	2335	FN1	Human Protein	N
4132-27	SL000674	FST	P19883	10468	FST	Human Protein	N
4133-54	SL004068	Granzyme B	P10144	3002	GZMB	Human Protein	N
4134-4	SL000138	HB-EGF	Q99075	1839	HBEGF	Human Protein	N
4135-84	SL000461	IgE	P01854	3497 50802 3535	IGHE IGK@ IGL@	Human Protein	N
4136-40	SL004353	IL-17D	Q8TAD2	53342	IL17D	Human Protein	N
4137-57	SL004351	IL-17E	Q9H293	64806	IL25	Human Protein	N
4138-25	SL004346	IL-20	Q9NYY1	50604	IL20	Human Protein	N
4139-71	SL001943	IL-6 sRa	P08887	3570	IL6R	Human Protein	N
4140-3	SL000483	IL-7	P13232	3574	IL7	Human Protein	N
4141-79	SL003183	IP-10	P02778	3627	CXCL10	Human Protein	N
4143-74	SL003186	Lymphotactin	P47992	6375	XCL1	Human Protein	N
4144-13	SL000517	MCP-4	Q99616	6357	CCL13	Human Protein	N
4145-58	SL004359	Neurotrophin-3	P20783	4908	NTF3	Human Protein	N
4146-58	SL004360	Neurotrophin-5	P34130	4909	NTF4	Human Protein	N
4148-49	SL002755	PAPP-A	Q13219	5069	PAPPA	Human Protein	N
4149-8	SL000537	PDGF-BB	P01127	5155	PDGFB	Human Protein	N
4150-75	SL000540	Plasmin	P00747	5340	PLG	Human Protein	N
4151-6	SL000541	Plasminogen	P00747	5340	PLG	Human Protein	N
4152-58	SL000545	Prekallikrein	P03952	3818	KLKB1	Human Protein	N
4153-11	SL018548	alpha-1-antichymotrypsin complex	P01011		SERPINA3	Human Protein	N
4154-57	SL000560	P-Selectin	P16109	6403	SELP	Human Protein	N
4155-3	SL003198	Tenascin	P24821	3371	TNC	Human Protein	N
4156-74	SL000088	TGF-b2	P61812	7042	TGFB2	Human Protein	N
4157-2	SL000586	Thrombin	P00734	2147	F2	Human Protein	N
4158-54	SL000613	uPA	P00749	5328	PLAU	Human Protein	N
4159-130	SL000415	Factor H	P08603	3075	CFH	Human Protein	N
4160-49	SL000124	MMP-2	P08253	4313	MMP2	Human Protein	N
4162-54	SL000601	Transferrin	P02787	7018	TF	Human Protein	N
4163-5	SL002093	Histone H2A.z	P0C0S5	3015	H2AFZ	Human Protein	N
4165-2	SL000587	Thyroglobulin	P01266	7038	TG	Human Protein	N
4179-57	SL017611	14-3-3	P31946, P62258, P61981, Q04917, P27348, P63104, P31947	7529, 7531, 7532, 7533, 10971, 7534, 2810	YWHAB,YWHAE,YWHAG,YWHAH,YWHAQ,YWHAZ,SFN	Human Protein	Y
4184-43	SL008378	4EBP2	Q13542	1979	EIF4EBP2	Human Protein	N
4187-49	SL000247	6-Phosphogluconate dehydrogenase	P52209	5226	PGD	Human Protein	N
4188-1	SL003658	Aflatoxin B1 aldehyde reductase	O43488	8574	AKR7A2	Human Protein	N
4192-10	SL008039	AK1A1	P14550	10327	AKR1A1	Human Protein	N
4194-26	SL011769	AN32B	Q92688	10541	ANP32B	Human Protein	N
4203-50	SL004920	Cofilin-1	P23528	1072	CFL1	Human Protein	N
4209-60	SL004757	DRG-1	Q9NP79	51534	VTA1	Human Protein	N
4212-5	SL012188	EP15R	Q9UBC2	58513	EPS15L1	Human Protein	N
4217-49	SL004795	ERAB	Q99714	3028	HSD17B10	Human Protein	N
4220-39	SL005588	FER	P16591	2241	FER	Human Protein	N
4224-7	SL007022	HNRPQ	O60506	10492	SYNCRIP	Human Protein	N
4230-1	SL011211	IF4G2	P78344	1982	EIF4G2	Human Protein	N
4232-19	SL003304	IGF-I sR	P08069	3480	IGF1R	Human Protein	N
4234-8	SL004146	IL-1 R4	Q01638	9173	IL1RL1	Human Protein	N
4237-70	SL011770	LCMT1	Q9UIC8	51451	LCMT1	Human Protein	N
4238-4	SL012168	LIN7B	Q9HAP6	64130	LIN7B	Human Protein	N
4240-31	SL002650	M2-PK	P14618	5315	PKM2	Human Protein	N
4245-80	SL001999	MDM2	Q00987	4193	MDM2	Human Protein	N
4246-40	SL004154	NCAM-L1	P32004	3897	L1CAM	Human Protein	N
4249-64	SL004921	NDP kinase B	P22392	4831	NME2	Human Protein	N
4250-23	SL006268	NSF1C	Q9UNZ2	55968	NSFL1C	Human Protein	N
4254-6	SL011768	NUDC3	Q8IVD9	23386	NUDCD3	Human Protein	N
4258-15	SL008331	PA2G4	Q9UQ80	5036	PA2G4	Human Protein	N
4261-55	SL005493	paraoxonase 1	P27169	5444	PON1	Human Protein	N
4267-81	SL011772	PESC	O00541	23481	PES1	Human Protein	N
4271-75	SL006705	PFD5	Q99471	5204	PFDN5	Human Protein	N
4272-46	SL000539	PHI	P06744	2821	GPI	Human Protein	N
4276-10	SL005358	prostatic binding protein	P30086	5037	PEBP1	Human Protein	N
4278-14	SL004901	Protein disulfide-isomerase	P07237	5034	P4HB	Human Protein	N
4280-47	SL008865	PSA2	P25787	5683	PSMA2	Human Protein	N
4282-3	SL005034	RAN	P62826	5901	RAN	Human Protein	N
4284-18	SL011535	RBM39	Q14498	9584	RBM39	Human Protein	N
4292-5	SL011202	SNAA	P54920	8775	NAPA	Human Protein	N
4294-16	SL006088	Sphingosine kinase 1	Q9NYA1	8877	SPHK1	Human Protein	N
4297-62	SL005115	Spondin-1	Q9HCB6	10418	SPON1	Human Protein	N
4301-58	SL000057	Thymidine kinase	P04183	7083	TK1	Human Protein	N
4304-18	SL006698	transcription factor MLR1, isoform CRA_b	Q8N3X6	254251	LCORL	Human Protein	N
4306-4	SL003655	Transketolase	P29401	7086	TKT	Human Protein	N
4309-59	SL004812	Triosephosphate isomerase	P60174	7167	TPI1	Human Protein	N
4314-12	SL011809	XTP3A	Q9H773	79077	DCTPP1	Human Protein	N
4318-12	SL004940	PTP-1C	P29350	5777	PTPN6	Human Protein	N
4322-28	SL013489	AMNLS	Q9BXJ7	81693	AMN	Human Protein	N
4324-33	SL008516	CYTT	P09228	1470	CST2	Human Protein	N
4328-2	SL013490	BOC	Q9BWV1	91653	BOC	Human Protein	N
4332-6	SL013488	CLC1B	Q9P126	51266	CLEC1B	Human Protein	N
4336-2	SL000572	SAA	P0DJI8	6288	SAA1	Human Protein	N
4337-49	SL000051	CRP	P02741	1401	CRP	Human Protein	N
4342-10	SL002922	sICAM-1	P05362	3383	ICAM1	Human Protein	N
4355-13	SL007752	DAPK2	Q9UIK4	23604	DAPK2	Human Protein	N
4359-87	SL013570	DYRK3	O43781	8444	DYRK3	Human Protein	N
4374-45	SL003869	MIC-1	Q99988	9518	GDF15	Human Protein	N
4389-2	SL007003	DHH	O43323	50846	DHH	Human Protein	N
4392-54	SL005161	FGF-12	P61328	2257	FGF12	Human Protein	N
4393-3	SL004334	FGF-16	O43320	8823	FGF16	Human Protein	N
4394-71	SL014308	FGF-8A	P55075	2253	FGF8	Human Protein	N
4396-54	SL004348	IFN-lambda 1	Q8IU54	282618	IFNL1	Human Protein	N
4397-26	SL004349	IFN-lambda 2	Q8IZJ0	282616	IFNL2	Human Protein	N
4407-10	SL005202	MSP	P26927	4485	MST1	Human Protein	N
4413-3	SL001888	SLPI	P03973	6590	SLPI	Human Protein	N
4414-69	SL004484	SP-D	P35247	6441	SFTPD	Human Protein	N
4420-7	SL009988	ADAM12	O43184	8038	ADAM12	Human Protein	N
4423-77	SL003674	BCL2-like 1 protein	Q07817	598	BCL2L1	Human Protein	N
4428-1	SL013988	CHST2	Q9Y4C5	9435	CHST2	Human Protein	N
4429-51	SL014130	CHST6	Q9GZX3	4166	CHST6	Human Protein	N
4430-44	SL006713	Collectin Kidney 1	Q9BWP8	78989	COLEC11	Human Protein	N
4435-66	SL009045	ENPP7	Q6UWV6	339221	ENPP7	Human Protein	N
4436-1	SL014093	ENTP3	O75355	956	ENTPD3	Human Protein	N
4437-56	SL014028	ENTP5	O75356	957	ENTPD5	Human Protein	N
4440-15	SL014088	FCRL3	Q96P31	115352	FCRL3	Human Protein	N
4449-67	SL007024	GREM1	O60565	26585	GREM1	Human Protein	N
4450-26	SL009791	hnRNP A/B	Q99729	3182	HNRNPAB	Human Protein	N
4452-9	SL014096	LRRT1	Q86UE6	347730	LRRTM1	Human Protein	N
4453-83	SL014108	LRRT3	Q86VH5	347731	LRRTM3	Human Protein	N
4455-89	SL006523	MFGM	Q08431	4240	MFGE8	Human Protein	N
4459-68	SL014069	PCSK7	Q16549	9159	PCSK7	Human Protein	N
4460-8	SL006998	PDPK1	O15530	5170	PDPK1	Human Protein	N
4464-10	SL001753	Sialoadhesin	Q9BZZ2	6614	SIGLEC1	Human Protein	N
4467-49	SL005488	SPARCL1	Q14515	8404	SPARCL1	Human Protein	N
4468-21	SL014029	SPHK2	Q9NRA0	56848	SPHK2	Human Protein	N
4469-78	SL007502	ST4S6	Q7LFX5	51363	CHST15	Human Protein	N
4471-50	SL008945	TGM3	Q08188	7053	TGM3	Human Protein	N
4472-5	SL004908	Tropomyosin 2	P07951	7169	TPM2	Human Protein	N
4474-19	SL004070	Ubiquitin	P62979	6233	RPS27A	Human Protein	N
4476-22	SL010519	ZAP70	P43403	7535	ZAP70	Human Protein	N
4479-14	SL000308	C1-Esterase Inhibitor	P05155	710	SERPING1	Human Protein	N
4480-59	SL000314	C3b	P01024	718	C3	Human Protein	N
4481-34	SL000316	C4	P0C0L4, P0C0L5	720 721	C4A C4B	Human Protein	Y
4482-66	SL000321	C5b, 6 Complex	P01031,P13671	727 729	C5 C6	Human Protein	Y
4487-1	SL001691	FGF7	P21781	2252	FGF7	Human Protein	N
4490-65	SL005187	IL-3 Ra	P26951	3563	IL3RA	Human Protein	N
4491-4	SL005188	IL-5 Ra	Q01344	3568	IL5RA	Human Protein	N
4493-92	SL000470	IL-11	P20809	3589	IL11	Human Protein	N
4495-33	SL017189	Kininogen, HMW	P01042	3827	KNG1	Human Protein	N
4496-60	SL000522	MMP-12	P39900	4321	MMP12	Human Protein	N
4498-62	SL003764	NCAM-120	P13591	4684	NCAM1	Human Protein	N
4499-21	SL000535	PDGF-AA	P04085	5154	PDGFA	Human Protein	N
4500-50	SL004363	SCGF-alpha	Q9Y240	6320	CLEC11A	Human Protein	N
4533-76	SL012740	ATS15	Q8TE58	170689	ADAMTS15	Human Protein	N
4534-10	SL012822	BSSP4	Q9GZN4	64063	PRSS22	Human Protein	N
4535-50	SL008644	BST1	Q10588	683	BST1	Human Protein	N
4540-11	SL009768	CBX5	P45973	23468	CBX5	Human Protein	N
4541-49	SL014092	CDON	Q4KMG0	50937	CDON	Human Protein	N
4542-24	SL001896	Clusterin	P10909	1191	CLU	Human Protein	N
4543-65	SL014048	CONA1	Q86Y22	91522	COL23A1	Human Protein	N
4544-4	SL004708	CTAP-III	P02775	5473	PPBP	Human Protein	N
4545-53	SL006197	DnaJ homolog	Q96DA6	131118	DNAJC19	Human Protein	N
4546-27	SL008822	EMR2	Q9UHX3	30817	ADGRE2	Human Protein	N
4547-59	SL014071	FLRT1	Q9NZU1	23769	FLRT1	Human Protein	N
4548-4	SL005575	Fucosyltransferase 3	P21217	2525	FUT3	Human Protein	N
4549-78	SL014008	FUT5	Q11128	2527	FUT5	Human Protein	N
4551-72	SL014094	GP114	Q8IZF4	221188	ADGRG5	Human Protein	N
4553-65	SL014009	HDGR2	Q7Z4V5	84717	HDGFRP2	Human Protein	N
4556-10	SL013548	IL-34	Q6ZMJ4	146433	IL34	Human Protein	N
4557-61	SL014111	KIRR3	Q8IZU9	84623	KIRREL3	Human Protein	N
4559-64	SL013969	KYNU	Q16719	8942	KYNU	Human Protein	N
4561-65	SL004299	Livin B	Q96CA5	79444	BIRC7	Human Protein	N
4562-1	SL012457	NXPH1	P58417	30010	NXPH1	Human Protein	N
4563-61	SL012108	PLCG1	P19174	5335	PLCG1	Human Protein	N
4564-2	SL006406	PLXC1	O60486	10154	PLXNC1	Human Protein	N
4566-24	SL013989	RSPO2	Q6UXX9	340419	RSPO2	Human Protein	N
4567-82	SL014468	SH21A	O60880	4068	SH2D1A	Human Protein	N
4568-17	SL014070	SLIK5	O94991	26050	SLITRK5	Human Protein	N
4569-52	SL014091	SORC2	Q96PQ0	57537	SORCS2	Human Protein	N
4588-1	SL011499	PH	P01298	5539	PPY	Human Protein	N
4673-13	SL000087	IL-6	P05231	3569	IL6	Human Protein	N
4693-72	SL008085	3HIDH	P31937	11112	HIBADH	Human Protein	N
4697-59	SL001726	GM-CSF	P04141	1437	CSF2	Human Protein	N
4703-87	SL000597	TNF-b	P01374	4049	LTA	Human Protein	N
4706-17	SL010830	41	P11171	2035	EPB41	Human Protein	N
4708-3	SL004253	17-beta-HSD 1	P14061	3292	HSD17B1	Human Protein	N
4712-28	SL005361	Apo D	P05090	347	APOD	Human Protein	N
4717-55	SL000479	IL-3	P08700	3562	IL3	Human Protein	N
4718-5	SL007869	PPIB	P23284	5479	PPIB	Human Protein	N
4719-58	SL003524	Protein disulfide isomerase A3	P30101	2923	PDIA3	Human Protein	N
4721-54	SL006119	TFF3	Q07654	7033	TFF3	Human Protein	N
4763-31	SL004742	Afamin	P43652	173	AFM	Human Protein	N
4769-10	SL008590	Olfactomedin-4	Q6UX06	10562	OLFM4	Human Protein	N
4771-10	SL012754	ASM3A	Q92484	10924	SMPDL3A	Human Protein	N
4774-62	SL016129	FAM107B	Q9H098	83641	FAM107B	Human Protein	N
4775-34	SL005572	Gelsolin	P06396	2934	GSN	Human Protein	N
4785-30	SL000347	CBG	P08185	866	SERPINA6	Human Protein	N
4786-58	SL007871	Cytidylate kinase	P30085	51727	CMPK1	Human Protein	N
4801-13	SL007153	PERL	P22079	4025	LPO	Human Protein	N
4807-13	SL008072	CO8A1	P27658	1295	COL8A1	Human Protein	N
4811-33	SL004739	ITI heavy chain H4	Q14624	3700	ITIH4	Human Protein	N
4815-25	SL016128	TXD12	O95881	51060	TXNDC12	Human Protein	N
4829-43	SL001737	STRATIFIN	P31947	2810	SFN	Human Protein	N
4831-4	SL002823	sL-Selectin	P14151	6402	SELL	Human Protein	N
4832-75	SL004156	TRAIL R1	O00220	8797	TNFRSF10A	Human Protein	N
4834-61	SL002654	Epithelial cell kinase	P29317	1969	EPHA2	Human Protein	N
4840-73	SL001729	G-CSF	P09919	1440	CSF3	Human Protein	N
4842-62	SL000070	Glypican 3	P51654	2719	GPC3	Human Protein	N
4851-25	SL000125	IL-1a	P01583	3552	IL1A	Human Protein	N
4859-6	SL004080	BMPR1A	P36894	657	BMPR1A	Human Protein	N
4862-63	SL004133	BMP RII	Q13873	659	BMPR2	Human Protein	N
4866-59	SL004160	TrkB	Q16620	4915	NTRK2	Human Protein	N
4867-15	SL003310	VEGF121	P15692	7422	VEGFA	Human Protein	N
4874-3	SL000003	Angiogenin	P03950	283	ANG	Human Protein	N
4876-32	SL000357	Coagulation Factor IX	P00740	2158	F9	Human Protein	N
4878-3	SL000360	Coagulation Factor X	P00742	2159	F10	Human Protein	N
4880-21	SL007756	GDF2	Q9UK05	2658	GDF2	Human Protein	N
4883-56	SL000021	Insulin	P01308	3630	INS	Human Protein	N
4886-3	SL000516	MCP-3	P80098	6354	CCL7	Human Protein	N
4889-82	SL009951	WNT7A	O00755	7476	WNT7A	Human Protein	N
4890-10	SL003461	ACTH	P01189	5443	POMC	Human Protein	N
4891-50	SL000433	Glucagon	P01275	2641	GCG	Human Protein	N
4900-8	SL000313	C3a	P01024	718	C3	Human Protein	N
4903-72	SL003657	Calcineurin	Q08209 P63098	5530 5534	PPP3CA PPP3R1	Human Protein	Y
4904-7	SL003710	Caspase-2	P42575	835	CASP2	Human Protein	N
4905-63	SL004814	Coactosin-like protein	Q14019	23406	COTL1	Human Protein	N
4906-35	SL000622	Coagulation Factor V	P12259	2153	F5	Human Protein	N
4907-56	SL000022	D-dimer	P02671 P02675 P02679	2243 2244 2266	FGA FGB FGG	Human Protein	Y
4908-6	SL004482	Endoglin	P17813	2022	ENG	Human Protein	N
4909-68	SL005167	Galectin-8	O00214	3964	LGALS8	Human Protein	N
4910-21	SL004064	GIB	P04054	5319	PLA2G1B	Human Protein	N
4911-49	SL003643	Glutathione S-transferase Pi	P09211	2950	GSTP1	Human Protein	N
4912-17	SL000280	GOT1	P17174	2805	GOT1	Human Protein	N
4913-78	SL003300	HCC-4	O15467	6360	CCL16	Human Protein	N
4914-10	SL001766	HCG	P01215,P01233	1081 1082	CGA CGB	Human Protein	Y
4915-64	SL000836	Hemoglobin	P69905, P68871	3039 3043	HBA1 HBB	Human Protein	Y
4916-2	SL000460	IgD	P01880	3495 50802 3535	IGHD IGK@ IGL@	Human Protein	N
4917-62	SL003182	Integrin aVb5	P06756, P18084	3685 3693	ITGAV ITGB5	Human Protein	Y
4920-10	SL000510	Lysozyme	P61626	4069	LYZ	Human Protein	N
4922-13	SL003189	MIP-3b	Q99731	6363	CCL19	Human Protein	N
4923-79	SL005201	MIS	P03971	268	AMH	Human Protein	N
4924-32	SL000521	MMP-1	P03956	4312	MMP1	Human Protein	N
4925-54	SL000523	MMP-13	P45452	4322	MMP13	Human Protein	N
4929-55	SL005102	SHBG	P04278	6462	SHBG	Human Protein	N
4930-21	SL005789	Stanniocalcin-1	P52823	6781	STC1	Human Protein	N
4931-59	SL000024	TF	P13726	2152	F3	Human Protein	N
4956-2	SL000139	EPI	O14944	2069	EREG	Human Protein	N
4957-1	SL004605	40S ribosomal protein SA	P08865	3921	RPSA	Human Protein	N
4959-2	SL004925	AGR2	O95994	10551	AGR2	Human Protein	N
4960-72	SL004208	annexin I	P04083	301	ANXA1	Human Protein	N
4961-17	SL004209	annexin II	P07355	302	ANXA2	Human Protein	N
4962-52	SL012538	ARMEL	Q49AH0	441549	CDNF	Human Protein	N
4963-19	SL011708	ARP19	P56211	10776	ARPP19	Human Protein	N
4964-67	SL007729	ARTS1	Q9NZ08	51752	ERAP1	Human Protein	N
4965-27	SL005675	ATP synthase beta chain	P06576	506	ATP5B	Human Protein	N
4967-1	SL008177	C1QBP	Q07021	708	C1QBP	Human Protein	N
4968-50	SL008099	CAPG	P40121	822	CAPG	Human Protein	N
4969-2	SL004866	Carbonic anhydrase I	P00915	759	CA1	Human Protein	N
4970-55	SL000339	carbonic anhydrase II	P00918	760	CA2	Human Protein	N
4971-1	SL008380	CATZ	Q9UBR2	1522	CTSZ	Human Protein	N
4973-18	SL003728	cIAP-2	Q13489	330	BIRC3	Human Protein	N
4976-57	SL013240	CRK	P46108	1398	CRK	Human Protein	N
4978-54	SL011628	DBNL	Q9UJU6	28988	DBNL	Human Protein	N
4979-34	SL008178	DERM	Q07507	1805	DPT	Human Protein	N
4981-6	SL008709	DSC3	Q14574	1825	DSC3	Human Protein	N
4982-54	SL004458	Elafin	P19957	5266	PI3	Human Protein	N
4983-6	SL003522	ERP29	P30040	10961	ERP29	Human Protein	N
4984-83	SL006378	Esterase D	P10768	2098	ESD	Human Protein	N
4985-11	SL005352	FABPE	Q01469	2171	FABP5	Human Protein	N
4986-59	SL012248	FAK1	Q05397	5747	PTK2	Human Protein	N
4987-17	SL010373	FCAR	P24071	2204	FCAR	Human Protein	N
4988-49	SL002036	FGFR4	P22455	2264	FGFR4	Human Protein	N
4989-7	SL003341	Fibrinogen g-chain dimer	P02679	2266	FGG	Human Protein	N
4990-87	SL006460	GP1BA	P07359	2811	GP1BA	Human Protein	N
4991-12	SL012469	GPC5	P78333	2262	GPC5	Human Protein	N
4992-49	SL007173	GRN	P28799	2896	GRN	Human Protein	N
4993-16	SL000670	GSTA3	Q16772	2940	GSTA3	Human Protein	N
4994-178	SL002756	hnRNP K	P61978	3190	HNRNPK	Human Protein	N
4995-16	SL003930	HPG-	P15428	3248	HPGD	Human Protein	N
4996-66	SL006448	HRG	P04196	3273	HRG	Human Protein	N
4997-19	SL011616	IF4A3	P38919	9775	EIF4A3	Human Protein	N
4998-50	SL007025	JAK2	O60674	3717	JAK2	Human Protein	N
5000-52	SL006522	LG3BP	Q08380	3959	LGALS3BP	Human Protein	N
5001-6	SL001973	Mammaglobin 2	O75556	4246	SCGB2A1	Human Protein	N
5002-76	SL002646	MMP-14	P50281	4323	MMP14	Human Protein	N
5004-69	SL007453	MK11	Q15759	5600	MAPK11	Human Protein	N
5005-4	SL007281	MK12	P53778	6300	MAPK12	Human Protein	N
5006-71	SL006993	MK13	O15264	5603	MAPK13	Human Protein	N
5007-1	SL006920	MAPK14	Q16539	1432	MAPK14	Human Protein	N
5008-51	SL001815	Mn SOD	P04179	6648	SOD2	Human Protein	N
5009-11	SL005846	Moesin	P26038	4478	MSN	Human Protein	N
5011-11	SL003685	PBEF	P43490	10135	NAMPT	Human Protein	N
5012-67	SL004296	Myokinase, human	P00568	203	AK1	Human Protein	N
5013-2	SL004915	NCC27	O00299	1192	CLIC1	Human Protein	N
5014-49	SL006091	NCK1	P16333	4690	NCK1	Human Protein	N
5015-15	SL003440	PAFAH	Q13093	7941	PLA2G7	Human Protein	N
5016-61	SL008933	PARK7	Q99497	11315	PARK7	Human Protein	N
5017-19	SL004932	Peroxiredoxin-5	P30044	25824	PRDX5	Human Protein	N
5018-68	SL005694	Peroxiredoxin-6	P30041	9588	PRDX6	Human Protein	N
5019-16	SL002803	PGP9.5	P09936	7345	UCHL1	Human Protein	N
5020-50	SL003653	phosphoglycerate kinase 1	P00558	5230	PGK1	Human Protein	N
5021-13	SL004914	PPase	Q15181	5464	PPA1	Human Protein	N
5023-23	SL009792	PUR8	P30566	158	ADSL	Human Protein	N
5024-67	SL002522	Rb	P06400	5925	RB1	Human Protein	N
5026-66	SL008059	RS3	P23396	6188	RPS3	Human Protein	N
5028-59	SL005764	sCD163	Q86VB7	9332	CD163	Human Protein	N
5029-3	SL006528	SEPR	Q12884	2191	FAP	Human Protein	N
5030-52	SL006629	SIRT2	Q8IXJ6	22933	SIRT2	Human Protein	N
5031-10	SL008190	SPTA2	Q13813	6709	SPTAN1	Human Protein	N
5032-64	SL009868	SSRP1	Q08945	6749	SSRP1	Human Protein	N
5033-27	SL004737	Tropomyosin 1 alpha chain	P09493	7168	TPM1	Human Protein	N
5034-79	SL010388	Trypsin 2	P07478	5645	PRSS2	Human Protein	N
5035-7	SL000142	TS	P04818	7298	TYMS	Human Protein	N
5036-50	SL004782	TSG-6	P98066	7130	TNFAIP6	Human Protein	N
5060-62	SL004852	B7-H1	Q9NZQ7	29126	CD274	Human Protein	N
5061-27	SL004853	B7-H2	O75144	23308	ICOSLG	Human Protein	N
5062-60	SL011100	CD226	Q15762	10666	CD226	Human Protein	N
5063-12	SL014188	CD244	Q9BZW8	51744	CD244	Human Protein	N
5065-8	SL014229	CD83	Q01151	9308	CD83	Human Protein	N
5066-134	SL014270	CLM6	Q08708	10871	CD300C	Human Protein	N
5068-54	SL014208	CRTAM	O95727	56253	CRTAM	Human Protein	N
5069-9	SL004556	DAF	P08174	1604	CD55	Human Protein	N
5070-76	SL003739	DcR3	O95407	8771	TNFRSF6B	Human Protein	N
5076-53	SL014294	EPHAA	Q5JZY3	284656	EPHA10	Human Protein	N
5077-28	SL007179	EPHB2	P29323	2048	EPHB2	Human Protein	N
5078-82	SL008414	EphB6	O15197	2051	EPHB6	Human Protein	N
5080-131	SL007429	GPNMB	Q14956	10457	GPNMB	Human Protein	N
5082-51	SL004849	IL-1 sR9	Q9NP60	26280	IL1RAPL2	Human Protein	N
5084-154	SL005174	IL-17B R	Q9NRM6	55540	IL17RB	Human Protein	N
5085-18	SL005181	IL-20 Ra	Q9UHF4	53832	IL20RA	Human Protein	N
5087-5	SL005183	IL-22BP	Q969J5	116379	IL22RA2	Human Protein	N
5088-175	SL005185	IL-23 R	Q5VWK5	149233	IL23R	Human Protein	N
5089-11	SL005189	IL-7 Ra	P16871	3575	IL7R	Human Protein	N
5090-49	SL005190	ILT-2	Q8NHL6	10859	LILRB1	Human Protein	N
5091-28	SL005191	ILT-4	Q8N423	10288	LILRB2	Human Protein	N
5092-51	SL007328	JAG1	P78504	182	JAG1	Human Protein	N
5093-47	SL007774	JAG2	Q9Y219	3714	JAG2	Human Protein	N
5094-62	SL009202	JAML1	Q86YT9	120425	AMICA1	Human Protein	N
5095-21	SL012698	KI2L4	Q99706	3805	KIR2DL4	Human Protein	N
5096-51	SL014269	KI3L2	P43630	3812	KIR3DL2	Human Protein	N
5097-14	SL014289	KI3S1	Q14943	3813	KIR3DS1	Human Protein	N
5098-79	SL014209	KLRF1	Q9NZS2	51348	KLRF1	Human Protein	N
5099-14	SL005195	LAG-3	P18627	3902	LAG3	Human Protein	N
5100-53	SL005197	LIMP II	Q14108	950	SCARB2	Human Protein	N
5102-55	SL005200	MICB	Q29980	4277	MICB	Human Protein	N
5103-30	SL014288	MO2R1	Q8TD46	131450	CD200R1	Human Protein	N
5104-57	SL005207	NKp46	O76036	9437	NCR1	Human Protein	N
5105-2	SL005208	Nogo Receptor	Q9BZR6	65078	RTN4R	Human Protein	N
5106-52	SL007356	NOTC2	Q04721	4853	NOTCH2	Human Protein	N
5107-7	SL005703	Notch 1	P46531	4851	NOTCH1	Human Protein	N
5108-72	SL005209	Notch-3	Q9UM47	4854	NOTCH3	Human Protein	N
5109-24	SL005210	Nr-CAM	Q92823	4897	NRCAM	Human Protein	N
5110-84	SL009054	NRX1B	P58400	9378	NRXN1	Human Protein	N
5111-15	SL008728	NRX3B	Q9HDB5	9369	NRXN3	Human Protein	N
5112-73	SL014268	OX2G	P41217	4345	CD200	Human Protein	N
5114-65	SL005212	Prolactin Receptor	P16471	5618	PRLR	Human Protein	N
5115-31	SL005213	RELT	Q969Z4	84957	RELT	Human Protein	N
5116-62	SL007680	ROBO2	Q9HCK4	6092	ROBO2	Human Protein	N
5117-14	SL014148	ROBO3	Q96MS0	64221	ROBO3	Human Protein	N
5121-3	SL014248	SEM6B	Q9H3T3	10501	SEMA6B	Human Protein	N
5122-92	SL005214	Semaphorin-6A	Q9H2E6	57556	SEMA6A	Human Protein	N
5124-69	SL005169	sICAM-5	Q9UMF0	7087	ICAM5	Human Protein	N
5125-6	SL014292	SIG14	Q08ET2	100049587	SIGLEC14	Human Protein	N
5128-53	SL014228	SLAF6	Q96DU3	114836	SLAMF6	Human Protein	N
5129-12	SL005221	SREC-I	Q14162	8578	SCARF1	Human Protein	N
5130-67	SL005222	SREC-II	Q96GP6	91179	SCARF2	Human Protein	N
5131-15	SL004863	TAJ	Q9NS68	55504	TNFRSF19	Human Protein	N
5132-71	SL005223	TCCR	Q6UWB1	9466	IL27RA	Human Protein	N
5133-17	SL002078	TGF-b R II	P37173	7048	TGFBR2	Human Protein	N
5134-52	SL007547	TIMD3	Q8TDQ0	84868	HAVCR2	Human Protein	N
5138-50	SL004366	TWEAKR	Q9NP84	51330	TNFRSF12A	Human Protein	N
5139-32	SL005230	UNC5H3	O95185	8633	UNC5C	Human Protein	N
5140-56	SL005231	UNC5H4	Q6UXZ4	137970	UNC5D	Human Protein	N
5178-5	SL011406	PDE7A	Q13946	5150	PDE7A	Human Protein	N
5183-53	SL016548	AMPK a1b1g1	Q13131 Q9Y478 P54619	5562 5564 5571	PRKAA1 PRKAB1 PRKAG1	Human Protein	Y
5193-51	SL002542	K-ras	P01116	3845	KRAS	Human Protein	N
5196-7	SL006476	NMT1	P30419	4836	NMT1	Human Protein	N
5201-50	SL016554	PDE9A	O76083	5152	PDE9A	Human Protein	N
5202-4	SL007373	PPID	Q08752	5481	PPID	Human Protein	N
5204-13	SL005308	PSME3	P61289	10197	PSME3	Human Protein	N
5223-59	SL015728	GCKR	Q14397	2646	GCKR	Human Protein	N
5225-50	SL016550	CK2-A1:B	P68400 P67870	1457 1460	CSNK2A1 CSNK2B	Human Protein	Y
5226-36	SL016551	CK2-A2:B	P19784 P67870	1459 1460	CSNK2A2 CSNK2B	Human Protein	Y
5227-60	SL006921	PDK1	Q15118	5163	PDK1	Human Protein	N
5228-25	SL006189	KIF23	Q02241	9493	KIF23	Human Protein	N
5229-90	SL014735	IMDH1	P20839	3614	IMPDH1	Human Protein	N
5230-99	SL016557	HMGR	P04035	3156	HMGCR	Human Protein	N
5231-79	SL012707	PCSK9	Q8NBP7	255738	PCSK9	Human Protein	N
5236-2	SL007145	NR1D1	P20393	9572	NR1D1	Human Protein	N
5238-26	SL013928	PPIE	Q9UNP9	10450	PPIE	Human Protein	N
5242-37	SL007237	MP2K4	P45985	6416	MAP2K4	Human Protein	N
5244-12	SL004716	JNK2	P45984	5601	MAPK9	Human Protein	N
5245-40	SL016549	AMPK a2b2g1	P54646 O43741 P54619	5563 5565 5571	PRKAA2 PRKAB2 PRKAG1	Human Protein	Y
5246-64	SL005730	cGMP-stimulated PDE	O00408	5138	PDE2A	Human Protein	N
5248-68	SL005793	Cyclophilin F	P30405	10105	PPIF	Human Protein	N
5249-31	SL016566	DRAK2	O94768	9262	STK17B	Human Protein	N
5250-53	SL010928	IMDH2	P12268	3615	IMPDH2	Human Protein	N
5252-33	SL016555	PDE11	Q9HCR9	50940	PDE11A	Human Protein	N
5253-1	SL011400	PDE1A	P54750	5136	PDE1A	Human Protein	N
5254-69	SL016553	PDE3A	Q14432	5139	PDE3A	Human Protein	N
5255-22	SL011404	PDE4D	Q08499	5144	PDE4D	Human Protein	N
5256-86	SL011405	PDE5A	O76074	8654	PDE5A	Human Protein	N
5259-2	SL016567	TAK1-TAB1	O43318 Q15750	6885 10454	MAP3K7 TAB1	Human Protein	Y
5260-80	SL007181	TYK2	P29597	7297	TYK2	Human Protein	N
5261-13	SL010488	ABL2	P42684	27	ABL2	Human Protein	N
5262-57	SL014470	BCAR3	O75815	8412	BCAR3	Human Protein	N
5264-65	SL003520	calreticulin	P27797	811	CALR	Human Protein	N
5265-12	SL005725	GRB2-related adapter protein 2	O75791	9402	GRAP2	Human Protein	N
5268-49	SL003331	MMP-16	P51512	4325	MMP16	Human Protein	N
5271-5	SL007310	RAC3	P60763	5881	RAC3	Human Protein	N
5272-55	SL014469	SHC1	P29353	6464	SHC1	Human Protein	N
5275-28	SL014488	VAV	P15498	7409	VAV1	Human Protein	N
5280-68	SL016563	GHC2	Q9H1K4	83733	SLC25A18	Human Protein	N
5301-7	SL000406	Eotaxin	P51671	6356	CCL11	Human Protein	N
5307-12	SL004400	Coagulation Factor IXab	P00740	2158	F9	Human Protein	N
5308-89	SL000401	Elastase	P08246	1991	ELANE	Human Protein	N
5312-49	SL000277	Apo E2	P02649	348	APOE	Human Protein	N
5315-22	SL000052	Troponin T	P45379	7139	TNNT2	Human Protein	N
5316-54	SL000558	Prothrombin	P00734	2147	F2	Human Protein	N
5328-33	SL016828	EGFRvIII	P00533		EGFR	Human Protein	N
5335-73	SL003647	annexin VI	P08133	309	ANXA6	Human Protein	N
5337-64	SL004131	B7-2	P42081	942	CD86	Human Protein	N
5339-49	SL004477	calgranulin B	P06702	6280	S100A9	Human Protein	N
5340-24	SL003717	Caspase-10	Q92851	843	CASP10	Human Protein	N
5343-74	SL008703	CBPE	P16870	1363	CPE	Human Protein	N
5345-51	SL006675	CKAP2	Q8WWK9	26586	CKAP2	Human Protein	N
5346-24	SL011808	CPNE1	Q99829	8904	CPNE1	Human Protein	N
5347-59	SL000130	Cyclin B1	P14635	891	CCNB1	Human Protein	N
5349-69	SL006970	DLL1	O00548	28514	DLL1	Human Protein	N
5350-14	SL012881	GPC6	Q9Y625	10082	GPC6	Human Protein	N
5351-52	SL004891	hnRNP A2/B1	P22626	3181	HNRNPA2B1	Human Protein	N
5352-11	SL004145	HVEM	Q92956	8764	TNFRSF14	Human Protein	N
5353-89	SL001990	IL-1Ra	P18510	3557	IL1RN	Human Protein	N
5354-11	SL000655	Keratin 18	P05783	3875	KRT18	Human Protein	N
5355-69	SL004648	LIGHT	O43557	8740	TNFSF14	Human Protein	N
5356-2	SL003080	MIF	P14174	4282	MIF	Human Protein	N
5357-60	SL014113	NLGNX	Q8N0W4	57502	NLGN4X	Human Protein	N
5358-3	SL008574	OMD	Q99983	4958	OMD	Human Protein	N
5359-65	SL002702	PIM1	P11309	5292	PIM1	Human Protein	N
5360-9	SL003722	PKB beta	P31751	208	AKT2	Human Protein	N
5363-51	SL010470	Semaphorin 3E	O15041	9723	SEMA3E	Human Protein	N
5364-7	SL007336	SET	Q01105	6418	SET	Human Protein	N
5383-14	SL004671	BAFF Receptor	Q96RJ3	115650	TNFRSF13C	Human Protein	N
5384-67	SL016130	BRF-1	Q92994	2972	BRF1	Human Protein	N
5392-73	SL002731	Fas, soluble	P25445	355	FAS	Human Protein	N
5400-52	SL003184	sLeptin R	P48357	3953	LEPR	Human Protein	N
5404-53	SL004871	DR6	O75509	27242	TNFRSF21	Human Protein	N
5410-53	SL007295	CAD15	P55291	1013	CDH15	Human Protein	N
5412-53	SL004134	CD27	P26842	939	CD27	Human Protein	N
5424-55	SL003690	RANK	Q9Y6Q6	8792	TNFRSF11A	Human Protein	N
5430-66	SL008967	SHPS1	P78324	140885	SIRPA	Human Protein	N
5437-63	SL001774	FABP	P05413	2170	FABP3	Rat Protein	N
5440-26	SL004594	Troponin I, skeletal, fast twitch	P48788	7136	TNNI2	Rat Protein	N
5441-67	SL001761	Troponin I	P19429	7137	TNNI3	Rat Protein	N
5443-62	SL002505	ANP	P01160	4878	NPPA	Rat Protein	N
5451-1	SL003166	ALCAM	Q13740	214	ALCAM	Human Protein	N
5452-71	SL008835	ASGR1	P07306	432	ASGR1	Human Protein	N
5456-59	SL006694	CNDP1	Q96KN2	84735	CNDP1	Human Protein	N
5457-5	SL007471	COLEC12	Q5KU26	81035	COLEC12	Human Protein	N
5459-33	SL010456	CYTN	P01037	1469	CST1	Human Protein	N
5460-60	SL004750	DEAD-box protein 19B	Q9UMR2	11269	DDX19B	Human Protein	N
5462-62	SL002086	Ficolin-3	O75636	8547	FCN3	Human Protein	N
5463-22	SL000658	GAS1	P54826	2619	GAS1	Human Protein	N
5464-52	SL003792	GRB2 adapter protein	P62993	2885	GRB2	Human Protein	N
5465-32	SL014129	H6ST1	O60243	9394	HS6ST1	Human Protein	N
5467-15	SL000454	HSP 90b	P08238	3326	HSP90AB1	Human Protein	N
5468-67	SL011068	IL-17 RC	Q8NAC3	84818	IL17RC	Human Protein	N
5470-69	SL010328	MED-1	Q15648	5469	MED1	Human Protein	N
5475-10	SL000553	PKC-B-II	P05771	5579	PRKCB	Human Protein	N
5476-66	SL000556	PKC-G	P05129	5582	PRKCG	Human Protein	N
5478-50	SL000158	PSMA	Q04609	2346	FOLH1	Human Protein	N
5480-49	SL000563	RANTES	P13501	6352	CCL5	Human Protein	N
5481-16	SL013754	RASA1	P20936	5921	RASA1	Human Protein	N
5482-61	SL000566	RBP	P02753	5950	RBP4	Human Protein	N
5483-1	SL010467	RGMA	Q96B86	56963	RGMA	Human Protein	N
5484-63	SL011588	RS3A	P61247	6189	RPS3A	Human Protein	N
5486-73	SL003177	sICAM-2	P13598	3384	ICAM2	Human Protein	N
5487-7	SL016928	SLAF7	Q9NQ25	57823	SLAMF7	Human Protein	N
5488-74	SL010516	SRCN1	P12931	6714	SRC	Human Protein	N
5489-18	SL010250	Stress-induced-phosphoprotein 1	P31948	10963	STIP1	Human Protein	N
5490-53	SL010384	Testican-1	Q08629	6695	SPOCK1	Human Protein	N
5491-12	SL010471	Testican-2	Q92563	9806	SPOCK2	Human Protein	N
5493-17	SL010524	WNK3	Q9BYP7	65267	WNK3	Human Protein	N
5494-52	SL009790	RUXF	P62306	6636	SNRPF	Human Protein	N
5508-62	SL000344	Cathepsin D	P07339	1509	CTSD	Human Protein	N
5509-7	SL000084	EGF	P01133	1950	EGF	Human Protein	N
5526-53	SL004859	GITR	Q9Y5U5	8784	TNFRSF18	Human Protein	N
5532-53	SL003060	bFGF-R	P11362	2260	FGFR1	Human Protein	N
5534-49	SL004157	TRAIL R2	O14763	8795	TNFRSF10B	Human Protein	N
5542-22	SL006397	NRP1	O14786	8829	NRP1	Human Protein	N
5792-8	SL000011	AFP	P02771	174	AFP	Human Protein	N
5798-3	SL003704	BID	P55957	637	BID	Human Protein	N
5801-72	SL000305	b-NGF	P01138	4803	NGF	Human Protein	N
5803-24	SL003362	C3d	P01024	718	C3	Human Protein	N
5807-77	SL007195	CD70	P32970	970	CD70	Human Protein	N
5810-25	SL005155	Cripto	P13385	6997	TDGF1	Human Protein	N
5813-58	SL000408	Epo	P01588	2056	EPO	Human Protein	N
5822-22	SL004248	GDNF	P39905	2668	GDNF	Human Protein	N
5825-49	SL000458	IFN-g R1	P15260	3459	IFNGR1	Human Protein	N
5834-18	SL000485	IL-9	P15248	3578	IL9	Human Protein	N
5837-49	SL004714	LIF sR	P42702	3977	LIFR	Human Protein	N
5843-60	SL003542	NG36	Q96KQ7	10919	EHMT2	Human Protein	N
5846-24	SL004683	Noggin	Q13253	9241	NOG	Human Protein	N
5852-6	SL004783	S100A12	P80511	6283	S100A12	Human Protein	N
5854-60	SL004230	tau	P10636	4137	MAPT	Human Protein	N
5858-6	SL005688	14-3-3 protein zeta/delta	P63104	7534	YWHAZ	Human Protein	N
5861-78	SL008466	3HAO	P46952	23498	HAAO	Human Protein	N
5864-10	SL004910	aldolase A	P04075	226	ALDOA	Human Protein	N
5867-60	SL008008	ARGI1	P05089	383	ARG1	Human Protein	N
5870-23	SL003700	BAD	Q92934	572	BAD	Human Protein	N
5879-51	SL009207	Dynactin subunit 2	Q13561	10540	DCTN2	Human Protein	N
5882-34	SL005685	EF-1-beta	P24534	1933	EEF1B2	Human Protein	N
5885-55	SL004924	eIF-4H	Q15056	7458	EIF4H	Human Protein	N
5888-29	SL005687	eIF-5A-1	P63241	1984	EIF5A	Human Protein	N
5897-58	SL002071	Gastrin-releasing peptide	P07492	2922	GRP	Human Protein	N
5900-11	SL009431	HINT1	P49773	3094	HINT1	Human Protein	N
5903-91	SL004899	HSP70 protein 8	P11142	3312	HSPA8	Human Protein	N
5909-51	SL003687	Nucleoside diphosphate kinase A	P15531	4830	NME1	Human Protein	N
5915-58	SL012148	PEX5	P50542	5830	PEX5	Human Protein	N
5918-5	SL008176	PSME1	Q06323	5720	PSME1	Human Protein	N
5921-58	SL004829	S100A7	P31151	6278	S100A7	Human Protein	N
5927-4	SL004690	WISP-3	O95389	8838	WISP3	Human Protein	N
5934-1	SL000420	Ferritin	P02794 P02792	2495 2512	FTH1 FTL	Human Protein	Y
5936-53	SL002517	TNF-a	P01375	7124	TNF	Human Protein	N
5939-42	SL004365	TWEAK	O43508	8742	TNFSF12	Human Protein	N
5947-90	SL000598	Tpo	P40225	7066	THPO	Human Protein	N
5954-62	SL003970	PTH	P01270	5741	PTH	Human Protein	N
5957-30	SL011510	Somatostatin-28	P61278	6750	SST	Human Protein	N
6151-18	SL007242	MP2K3	P46734	5606	MAP2K3	Human Protein	N
6152-111	SL000074	p53	P04637	7157	TP53	Human Protein	N
6641-60	SL017289	PolyUbiquitin K48	P0CG47	7314	UBB	Human Protein	N
6647-55	SL017290	PolyUbiquitin K63	P0CG48	7316	UBC	Human Protein	N
6649-51	SL012395	NET1	O95631	9423	NTN1	Human Protein	N
6653-58	SL004838	CD47	Q08722	961	CD47	Human Protein	N
7624-19	SL014896	ANK2	Q01484	287	ANK2	Human Protein	N
7625-27	SL008071	14-3-3 protein theta	P27348	10971	YWHAQ	Human Protein	N
7628-40	SL012774	CREL1	Q96HD1	78987	CRELD1	Human Protein	N
7638-30	SL005403	Lectin, mannose-binding 2	Q12907	10960	LMAN2	Human Protein	N
7640-29	SL013872	LRP1B	Q9NZR2	53353	LRP1B	Human Protein	N
7648-9	SL017328	MYPC1	Q00872	4604	MYBPC1	Human Protein	N
7655-11	SL002785	N-terminal pro-BNP	P16860	4879	NPPB	Human Protein	N
7660-21	SL003646	Tropomyosin 4	P67936	7171	TPM4	Human Protein	N
8446-4	SL011508	PACAP-27	P18509	116	ADCYAP1	Human Protein	N
8447-11	SL004269	ghrelin	Q9UBU3	51738	GHRL	Human Protein	N
8450-36	SL011498	PACAP-38	P18509	116	ADCYAP1	Human Protein	N
8458-111	SL005266	a-Synuclein	P37840	6622	SNCA	Human Protein	N
8459-10	SL003993	BMP-6	P22004	654	BMP6	Human Protein	N
8462-18	SL000442	HGH	P01241	2688	GH1	Human Protein	N
8463-2	SL003672	SOD3	P08294	6649	SOD3	Human Protein	N
8464-31	SL012517	RSPO4	Q2I0M5	343637	RSPO4	Human Protein	N
8465-52	SL000346	Cathepsin H	P09668	1512	CTSH	Human Protein	N
8467-9	SL004837	Activin AB	P08476 P09529	3624 3625	INHBA INHBB	Human Protein	Y
8468-19	SL000062	PSA	P07288	354	KLK3	Human Protein	N
8469-41	SL000466	IGFBP-2	P18065	3485	IGFBP2	Human Protein	N
8470-213	SL017528	RNase H1	O60930	246243	RNASEH1	Human Protein	N
8474-6	SL006114	ROR1	Q01973	4919	ROR1	Human Protein	N
8476-11	SL002762	CgA	P10645	1113	CHGA	Human Protein	N
8479-4	SL000645	MMP-10	P09238	4319	MMP10	Human Protein	N
8480-29	SL006527	FBLN3	Q12805	2202	EFEMP1	Human Protein	N
8484-24	SL000498	Leptin	P41159	3952	LEP	Human Protein	N
8485-7	SL017529	KEAP1	Q14145	9817	KEAP1	Human Protein	N
8488-33	SL000542	gpIIbIIIa	P08514 P05106	3674 3690	ITGA2B ITGB3	Human Protein	Y
9168-31	SL003170	Eotaxin-3	Q9Y258	10344	CCL26	Human Protein	N
9169-14	SL018938	SUMO3	P55854	6613	SUMO3	Human Protein	N
9170-24	SL001713	IL-17	Q16552	3605	IL17A	Human Protein	N
9171-11	SL016969	CSRP3	P50461	8048	CSRP3	Human Protein	N
9172-69	SL000526	MMP-8	P22894	4317	MMP8	Human Protein	N
9173-21	SL008094	PGM1	P36871	5236	PGM1	Human Protein	N
9175-48	SL018891	DSCAM	O60469	1826	DSCAM	Human Protein	N
9176-3	SL000001	MUC1	P15941	4582	MUC1	Human Protein	N
9177-6	SL007306	FAM3B	P58499	54097	FAM3B	Human Protein	N
9178-30	SL004297	NEUREGULIN-1	Q02297	3084	NRG1	Human Protein	N
9180-6	SL007217	INGR2	P38484	3460	IFNGR2	Human Protein	N
9182-3	SL004733	sLRP1	Q07954	4035	LRP1	Human Protein	N
9183-7	SL004475	IFN-a/b R1	P17181	3454	IFNAR1	Human Protein	N
9185-15	SL008591	TFF1	P04155	7031	TFF1	Human Protein	N
9187-2	SL013165	HMGN1	P05114	3150	HMGN1	Human Protein	N
9188-119	SL003188	MIG	Q07325	4283	CXCL9	Human Protein	N
9190-7	SL008837	CD63	P08962	967	CD63	Human Protein	N
9191-8	SL002602	Trefoil factor 2	Q03403	7032	TFF2	Human Protein	N
9196-8	SL005166	Galectin-7	P47929	3963	LGALS7	Human Protein	N
9197-4	SL008486	LEG9	O00182	3965	LGALS9	Human Protein	N
9199-6	SL018946	UB2G2	P60604	7327	UBE2G2	Human Protein	N
9201-13	SL004811	Transgelin-2	P37802	8407	TAGLN2	Human Protein	N
9202-309	SL008113	ATPO	P48047	539	ATP5O	Human Protein	N
9204-33	SL009210	Corticotropin-lipotropin	P01189	5443	POMC	Human Protein	N
9207-60	SL018887	QORL1	O95825	9946	CRYZL1	Human Protein	N
9211-19	SL003066	PEDF	P36955	5176	SERPINF1	Human Protein	N
9212-22	SL008381	CATF	Q9UBX1	8722	CTSF	Human Protein	N
9213-24	SL018900	FTCD	O95954	10841	FTCD	Human Protein	N
9215-117	SL018947	UBP25	Q9UHP3	29761	USP25	Human Protein	N
9216-100	SL009948	PLXB2	O15031	23654	PLXNB2	Human Protein	N
